# Supplementary material for: Phage evolutionary relationships emerge from protein language model-based proteome representation
Source: NAR Genom Bioinform. 2025 Oct 22;7(4):lqaf134. doi: 10.1093/nargab/lqaf134 (PMC12541379; doi:10.1093/nargab/lqaf134)
Supplement: lqaf134_Supplemental_Files [file lqaf134_supplemental_files.zip]

Archive with 4 entries (4 files):
- HieVi _hierarchical_tree_R2.zip
- HieVi_annotations_R2.xlsx
- Supplementary_information_II_R2.pdf
- Supplementary_information_I_R2.docx
