# Supplementary material for: Phage evolutionary relationships emerge from protein language model-based proteome representation
Source: NAR Genom Bioinform. 2025 Oct 22;7(4):lqaf134. doi: 10.1093/nargab/lqaf134 (PMC12541379; doi:10.1093/nargab/lqaf134)
Supplement: lqaf134_Supplemental_Files [file lqaf134_supplemental_files.zip › HieVi_annotations_R2.xlsx]

## Sheet: INPHARED Sept2024
Accession	Description	Classification	Genome Length (bp)	Jumbophage	molGC (%)	Molecule	Modification Date	Number CDS	Positive Strand (%)	Negative Strand (%)	Coding Capacity (%)	Low Coding Capacity Warning	tRNAs	Host	Lowest Taxa	Genus	Sub-family	Family	Order	Class	Phylum	Kingdom	Realm	Baltimore Group	Genbank Division	Isolation Host (beware inconsistent and nonsense values)
AY319521	Salmonella phage SopEPhi	Salmonella phage SopEPhi Felsduovirus SopEphi Felsduovirus Peduoviridae Caudoviricetes Uroviricota Heunggongvirae Duplodnaviria Viruses	35155	FALSE	51.321	DNA	2024-03-22	45	82.2222	17.7778	90.3712	NA	0	Salmonella	Felsduovirus	Felsduovirus	Unclassified	Peduoviridae	Unclassified	Caudoviricetes	Uroviricota	Heunggongvirae	Duplodnaviria	Group I	SYN	Salmonella enterica subsp. enterica serovar Typhimurium
MW175890	Dompiswa phage TSP7_1	Dompiswa phage TSP7_1 Phapecoctavirus TSP7 Phapecoctavirus Stephanstirmvirinae Caudoviricetes Uroviricota Heunggongvirae Duplodnaviria Viruses	150892	FALSE	39.115	DNA	2024-01-10	272	49.6324	50.3676	91.7603	NA	10	Dompiswa	Phapecoctavirus	Phapecoctavirus	Stephanstirmvirinae	Unclassified	Unclassified	Caudoviricetes	Uroviricota	Heunggongvirae	Duplodnaviria	Group I	ENV	Unspecified
GU339467	Mycobacterium phage RedRock	Mycobacterium phage RedRock Fromanvirus redrock Fromanvirus Caudoviricetes Uroviricota Heunggongvirae Duplodnaviria Viruses	53332	FALSE	64.53	DNA	29-AUG-2023	90	40	60	90.4166	NA	1	Mycobacterium	Fromanvirus	Fromanvirus	Unclassified	Unclassified	Unclassified	Caudoviricetes	Uroviricota	Heunggongvirae	Duplodnaviria	Group I	ENV	Unspecified
MF417929	Uncultured Caudovirales phage clone 2F_1	Uncultured Caudovirales phage clone 2F_1 Bracchivirus U2F1 Bracchivirus Peduoviridae Caudoviricetes Uroviricota Heunggongvirae Duplodnaviria Viruses	32618	FALSE	39.218	DNA	2022-11-01	42	16.6667	83.3333	89.4169	NA	0	Unspecified	Bracchivirus	Bracchivirus	Unclassified	Peduoviridae	Caudovirales	Caudoviricetes	Uroviricota	Heunggongvirae	Duplodnaviria	Group I	ENV	Unspecified
MH616963	crAssphage sp. isolate ctbg_1	crAssphage sp. isolate ctbg_1 Whopevirus animalis Whopevirus Crudevirinae Intestiviridae Crassvirales Caudoviricetes Uroviricota Heunggongvirae Duplodnaviria Viruses	94878	FALSE	28.507	DNA	2022-10-25	89	56.1798	43.8202	94.9641	NA	2	Unspecified	Whopevirus	Whopevirus	Crudevirinae	Intestiviridae	Crassvirales	Caudoviricetes	Uroviricota	Heunggongvirae	Duplodnaviria	Group I	ENV	Unspecified
MH552500	crAssphage sp. isolate ctcc615	crAssphage sp. isolate ctcc615 Wotdevirus murinus Wotdevirus Obtuvirinae Intestiviridae Crassvirales Caudoviricetes Uroviricota Heunggongvirae Duplodnaviria Viruses	90023	FALSE	29.18	DNA	2022-10-25	86	47.6744	52.3256	92.9274	NA	2	Unspecified	Wotdevirus	Wotdevirus	Obtuvirinae	Intestiviridae	Crassvirales	Caudoviricetes	Uroviricota	Heunggongvirae	Duplodnaviria	Group I	ENV	Unspecified
BK010471	Carjivirus communis	Carjivirus communis Carjivirus Crudevirinae Intestiviridae Crassvirales Caudoviricetes Uroviricota Heunggongvirae Duplodnaviria Viruses	97065	FALSE	29.274	DNA	2022-10-18	91	50.5495	49.4505	94.4584	NA	0	Unspecified	Carjivirus	Carjivirus	Crudevirinae	Intestiviridae	Crassvirales	Caudoviricetes	Uroviricota	Heunggongvirae	Duplodnaviria	Group I	ENV	bacterium
AC171169	Escherichia phage H8	Escherichia phage H8 Tequintavirus H8 Tequintavirus Markadamsvirinae Demerecviridae Caudoviricetes Uroviricota Heunggongvirae Duplodnaviria Viruses	104373	FALSE	38.783	DNA	2021-10-28	146	28.7671	71.2329	89.1457	NA	6	Escherichia	Tequintavirus	Tequintavirus	Markadamsvirinae	Demerecviridae	Unclassified	Caudoviricetes	Uroviricota	Heunggongvirae	Duplodnaviria	Group I	HTG	Unspecified
LR797314	uncultured Caudovirales phage	uncultured Caudovirales phage environmental samples Caudoviricetes Uroviricota Heunggongvirae Duplodnaviria Viruses	36306	FALSE	42.059	DNA	2021-01-12	41	70.7317	29.2683	92.1335	NA	0	Unspecified	Unclassified	Unclassified	Unclassified	Unclassified	Caudovirales	Caudoviricetes	Uroviricota	Heunggongvirae	Duplodnaviria	Group I	ENV	Unspecified
KT997847	uncultured phage_Deep1-GF2-KM23-C739	uncultured phage_Deep1-GF2-KM23-C739 Chosvirus KM23C739 Chosvirus Autographiviridae Caudoviricetes Uroviricota Heunggongvirae Duplodnaviria Viruses	33961	FALSE	32.384	DNA	2020-06-09	47	100	0	91.555	NA	1	Unspecified	Chosvirus	Chosvirus	Unclassified	Autographiviridae	Unclassified	Caudoviricetes	Uroviricota	Heunggongvirae	Duplodnaviria	Group I	ENV	Unspecified
AP013549	uncultured phage_MedDCM-OCT-S39-C11	uncultured phage_MedDCM-OCT-S39-C11 Krakvirus S39C11 Krakvirus Autographiviridae Caudoviricetes Uroviricota Heunggongvirae Duplodnaviria Viruses	41987	FALSE	51.556	DNA	2020-06-03	33	66.6667	33.3333	92.6287	NA	0	Unspecified	Krakvirus	Krakvirus	Unclassified	Autographiviridae	Unclassified	Caudoviricetes	Uroviricota	Heunggongvirae	Duplodnaviria	Group I	ENV	Unspecified
AP013548	uncultured phage_MedDCM-OCT-S38-C3	uncultured phage_MedDCM-OCT-S38-C3 Stopalavirus S38C3 Stopalavirus Autographiviridae Caudoviricetes Uroviricota Heunggongvirae Duplodnaviria Viruses	43698	FALSE	57.064	DNA	2020-06-03	45	66.6667	33.3333	93.0592	NA	0	Unspecified	Stopalavirus	Stopalavirus	Unclassified	Autographiviridae	Unclassified	Caudoviricetes	Uroviricota	Heunggongvirae	Duplodnaviria	Group I	ENV	Unspecified
AP013547	uncultured phage_MedDCM-OCT-S31-C1	uncultured phage_MedDCM-OCT-S31-C1 Nohivirus S31C1 Nohivirus Autographiviridae Caudoviricetes Uroviricota Heunggongvirae Duplodnaviria Viruses	43552	FALSE	56.213	DNA	2020-06-03	42	42.8571	57.1429	91.9751	NA	1	Unspecified	Nohivirus	Nohivirus	Unclassified	Autographiviridae	Unclassified	Caudoviricetes	Uroviricota	Heunggongvirae	Duplodnaviria	Group I	ENV	Unspecified
AP013546	uncultured phage_MedDCM-OCT-S37-C6	uncultured phage_MedDCM-OCT-S37-C6 Oinezvirus S37C6 Oinezvirus Autographiviridae Caudoviricetes Uroviricota Heunggongvirae Duplodnaviria Viruses	42127	FALSE	54.68	DNA	2020-06-03	47	51.0638	48.9362	90.3482	NA	0	Unspecified	Oinezvirus	Oinezvirus	Unclassified	Autographiviridae	Unclassified	Caudoviricetes	Uroviricota	Heunggongvirae	Duplodnaviria	Group I	ENV	Unspecified
AP013545	uncultured phage MedDCM-OCT-S46-C10	uncultured phage MedDCM-OCT-S46-C10 Foussvirus S46C10 Foussvirus Autographiviridae Caudoviricetes Uroviricota Heunggongvirae Duplodnaviria Viruses	41803	FALSE	33.758	DNA	2020-06-03	51	100	0	90.0222	NA	0	Unspecified	Foussvirus	Foussvirus	Unclassified	Autographiviridae	Unclassified	Caudoviricetes	Uroviricota	Heunggongvirae	Duplodnaviria	Group I	ENV	Unspecified
AP013544	uncultured phage_MedDCM-OCT-S45-C18	uncultured phage_MedDCM-OCT-S45-C18 Ayaqvirus S45C18 Ayaqvirus Autographiviridae Caudoviricetes Uroviricota Heunggongvirae Duplodnaviria Viruses	40564	FALSE	47.086	DNA	2020-06-03	40	0	100	86.5077	NA	0	Unspecified	Ayaqvirus	Ayaqvirus	Unclassified	Autographiviridae	Unclassified	Caudoviricetes	Uroviricota	Heunggongvirae	Duplodnaviria	Group I	ENV	Unspecified
AP013543	uncultured phage_MedDCM-OCT-S30-C28	uncultured phage_MedDCM-OCT-S30-C28 Fussvirus S30C28 Fussvirus Autographiviridae Caudoviricetes Uroviricota Heunggongvirae Duplodnaviria Viruses	37553	FALSE	32.405	DNA	2020-06-03	51	1.96078	98.0392	94.8127	NA	1	Unspecified	Fussvirus	Fussvirus	Unclassified	Autographiviridae	Unclassified	Caudoviricetes	Uroviricota	Heunggongvirae	Duplodnaviria	Group I	ENV	Unspecified
AP013542	uncultured phage_MedDCM-OCT-S35-C6	uncultured phage_MedDCM-OCT-S35-C6 Pelagivirus S35C6 Pelagivirus Autographiviridae Caudoviricetes Uroviricota Heunggongvirae Duplodnaviria Viruses	42564	FALSE	33.813	DNA	2020-06-03	57	98.2456	1.75439	90.7809	NA	0	Unspecified	Pelagivirus	Pelagivirus	Unclassified	Autographiviridae	Unclassified	Caudoviricetes	Uroviricota	Heunggongvirae	Duplodnaviria	Group I	ENV	Unspecified
AP013541	uncultured phage_MedDCM-OCT-S42-C7	uncultured phage_MedDCM-OCT-S42-C7 Sieqvirus S42C7 Sieqvirus Autographiviridae Caudoviricetes Uroviricota Heunggongvirae Duplodnaviria Viruses	42399	FALSE	33.921	DNA	2020-06-03	51	98.0392	1.96078	88.028	NA	0	Unspecified	Sieqvirus	Sieqvirus	Unclassified	Autographiviridae	Unclassified	Caudoviricetes	Uroviricota	Heunggongvirae	Duplodnaviria	Group I	ENV	Unspecified
AP013540	uncultured phage_MedDCM-OCT-S28-C10	uncultured phage_MedDCM-OCT-S28-C10 Votkovvirus S28C10 Votkovvirus Autographiviridae Caudoviricetes Uroviricota Heunggongvirae Duplodnaviria Viruses	40866	FALSE	32.744	DNA	2020-06-03	54	100	0	94.0611	NA	1	Unspecified	Votkovvirus	Votkovvirus	Unclassified	Autographiviridae	Unclassified	Caudoviricetes	Uroviricota	Heunggongvirae	Duplodnaviria	Group I	ENV	Unspecified
AP013539	uncultured phage_MedDCM-OCT-S28-C3	uncultured phage_MedDCM-OCT-S28-C3 Pedosvirus S28C3 Pedosvirus Autographiviridae Caudoviricetes Uroviricota Heunggongvirae Duplodnaviria Viruses	43444	FALSE	46.729	DNA	2020-06-03	50	2	98	92.0288	NA	0	Unspecified	Pedosvirus	Pedosvirus	Unclassified	Autographiviridae	Unclassified	Caudoviricetes	Uroviricota	Heunggongvirae	Duplodnaviria	Group I	ENV	Unspecified
AP013538	uncultured phage_MedDCM-OCT-S45-C4	uncultured phage_MedDCM-OCT-S45-C4 Ashivirus S45C4 Ashivirus Autographiviridae Caudoviricetes Uroviricota Heunggongvirae Duplodnaviria Viruses	44705	FALSE	45.288	DNA	2020-06-03	54	0	100	91.1844	NA	0	Unspecified	Ashivirus	Ashivirus	Unclassified	Autographiviridae	Unclassified	Caudoviricetes	Uroviricota	Heunggongvirae	Duplodnaviria	Group I	ENV	Unspecified
LR756511	uncultured phage	uncultured phage environmental samples Viruses	595163	TRUE	42.11	DNA	2020-03-26	1080	20.6481	79.3519	93.2482	NA	62	Unspecified	Unclassified	Unclassified	Unclassified	Unclassified	Unclassified	Unclassified	Unclassified	Unclassified	Unclassified	Unclassified	ENV	Unspecified
LR756508	uncultured phage	uncultured phage environmental samples Viruses	484177	TRUE	39.553	DNA	2020-03-26	683	98.3895	1.61054	89.636	NA	31	Unspecified	Unclassified	Unclassified	Unclassified	Unclassified	Unclassified	Unclassified	Unclassified	Unclassified	Unclassified	Unclassified	ENV	Unspecified
LR756504	uncultured phage	uncultured phage environmental samples Viruses	636363	TRUE	26.393	DNA	2020-03-26	920	51.9565	48.0435	92.7862	NA	34	Unspecified	Unclassified	Unclassified	Unclassified	Unclassified	Unclassified	Unclassified	Unclassified	Unclassified	Unclassified	Unclassified	ENV	Unspecified
LR756503	uncultured phage	uncultured phage environmental samples Viruses	735411	TRUE	32.225	DNA	2020-03-26	1014	30.2761	69.7239	93.1132	NA	56	Unspecified	Unclassified	Unclassified	Unclassified	Unclassified	Unclassified	Unclassified	Unclassified	Unclassified	Unclassified	Unclassified	ENV	Unspecified
LR756502	uncultured phage	uncultured phage environmental samples Viruses	642428	TRUE	31.472	DNA	2020-03-26	971	54.5829	45.4171	94.5251	NA	45	Unspecified	Unclassified	Unclassified	Unclassified	Unclassified	Unclassified	Unclassified	Unclassified	Unclassified	Unclassified	Unclassified	ENV	Unspecified
LR756501	uncultured phage	uncultured phage environmental samples Viruses	735411	TRUE	32.225	DNA	2020-03-26	1014	30.2761	69.7239	93.1132	NA	56	Unspecified	Unclassified	Unclassified	Unclassified	Unclassified	Unclassified	Unclassified	Unclassified	Unclassified	Unclassified	Unclassified	ENV	Unspecified
LR756500	uncultured phage	uncultured phage environmental samples Viruses	462018	TRUE	24.326	DNA	2020-03-26	672	23.5119	76.4881	91.975	NA	26	Unspecified	Unclassified	Unclassified	Unclassified	Unclassified	Unclassified	Unclassified	Unclassified	Unclassified	Unclassified	Unclassified	ENV	Unspecified
LR745208	uncultured phage	uncultured phage environmental samples Viruses	485034	TRUE	55.114	DNA	2020-03-26	663	45.5505	54.4495	93.5388	NA	35	Unspecified	Unclassified	Unclassified	Unclassified	Unclassified	Unclassified	Unclassified	Unclassified	Unclassified	Unclassified	Unclassified	ENV	Unspecified
LR745206	uncultured phage	uncultured phage environmental samples Viruses	634780	TRUE	29.181	DNA	2020-03-26	944	54.661	45.339	94.7268	NA	57	Unspecified	Unclassified	Unclassified	Unclassified	Unclassified	Unclassified	Unclassified	Unclassified	Unclassified	Unclassified	Unclassified	ENV	Unspecified
AY576273	Alphaproteobacteria phage PhiJL001	Alphaproteobacteria phage PhiJL001 Keylargovirus JL001 Keylargovirus Mesyanzhinovviridae Caudoviricetes Uroviricota Heunggongvirae Duplodnaviria Viruses	63649	FALSE	62.122	DNA	05-DEC-2019	88	100	0	95.5207	NA	0	Alphaproteobacteria	Keylargovirus	Keylargovirus	Unclassified	Mesyanzhinovviridae	Unclassified	Caudoviricetes	Uroviricota	Heunggongvirae	Duplodnaviria	Group I	ENV	Unspecified
MN335248	Vibrio phage XacF13	Vibrio phage XacF13 Xylivirus XacF13 Xylivirus Inoviridae Tubulavirales Faserviricetes Hofneiviricota Loebvirae Monodnaviria Viruses	7045	FALSE	60.298	ss-DNA	2019-10-21	13	84.6154	15.3846	88.829	NA	0	Vibrio	Xylivirus	Xylivirus	Unclassified	Inoviridae	Tubulavirales	Faserviricetes	Hofneiviricota	Loebvirae	Monodnaviria	Group II	ENV	Xanthomonas vesicatoria
MK250029	Prevotella phage Lak-C1	Prevotella phage Lak-C1 Caudoviricetes Uroviricota Heunggongvirae Duplodnaviria Viruses	540217	TRUE	25.796	DNA	2019-01-13	830	47.1084	52.8916	68.325	NA	30	Prevotella	Unclassified	Unclassified	Unclassified	Unclassified	Unclassified	Caudoviricetes	Uroviricota	Heunggongvirae	Duplodnaviria	Group I	ENV	Prevotella sp.
MK250028	Prevotella phage Lak-B9	Prevotella phage Lak-B9 Caudoviricetes Uroviricota Heunggongvirae Duplodnaviria Viruses	550053	TRUE	26.012	DNA	2019-01-13	859	52.2701	47.7299	69.1884	NA	29	Prevotella	Unclassified	Unclassified	Unclassified	Unclassified	Unclassified	Caudoviricetes	Uroviricota	Heunggongvirae	Duplodnaviria	Group I	ENV	Prevotella sp.
MK250027	Prevotella phage Lak-B8	Prevotella phage Lak-B8 Caudoviricetes Uroviricota Heunggongvirae Duplodnaviria Viruses	551627	TRUE	26.022	DNA	2019-01-13	860	53.0233	46.9767	69.3188	NA	33	Prevotella	Unclassified	Unclassified	Unclassified	Unclassified	Unclassified	Caudoviricetes	Uroviricota	Heunggongvirae	Duplodnaviria	Group I	ENV	Prevotella sp.
MK250026	Prevotella phage Lak-B7	Prevotella phage Lak-B7 Caudoviricetes Uroviricota Heunggongvirae Duplodnaviria Viruses	550702	TRUE	26.02	DNA	2019-01-13	859	53.2014	46.7986	69.3633	NA	33	Prevotella	Unclassified	Unclassified	Unclassified	Unclassified	Unclassified	Caudoviricetes	Uroviricota	Heunggongvirae	Duplodnaviria	Group I	ENV	Prevotella sp.
MK250025	Prevotella phage Lak-B6	Prevotella phage Lak-B6 Caudoviricetes Uroviricota Heunggongvirae Duplodnaviria Viruses	546689	TRUE	26.029	DNA	2019-01-13	847	52.6564	47.3436	69.1183	NA	30	Prevotella	Unclassified	Unclassified	Unclassified	Unclassified	Unclassified	Caudoviricetes	Uroviricota	Heunggongvirae	Duplodnaviria	Group I	ENV	Prevotella sp.
MK250024	Prevotella phage Lak-B5	Prevotella phage Lak-B5 Caudoviricetes Uroviricota Heunggongvirae Duplodnaviria Viruses	543529	TRUE	26.053	DNA	2019-01-13	844	52.7251	47.2749	69.2311	NA	31	Prevotella	Unclassified	Unclassified	Unclassified	Unclassified	Unclassified	Caudoviricetes	Uroviricota	Heunggongvirae	Duplodnaviria	Group I	ENV	Prevotella sp.
MK250023	Prevotella phage Lak-B4	Prevotella phage Lak-B4 Caudoviricetes Uroviricota Heunggongvirae Duplodnaviria Viruses	550552	TRUE	26.019	DNA	2019-01-13	852	53.169	46.831	69.0678	NA	33	Prevotella	Unclassified	Unclassified	Unclassified	Unclassified	Unclassified	Caudoviricetes	Uroviricota	Heunggongvirae	Duplodnaviria	Group I	ENV	Prevotella sp.
MK250022	Prevotella phage Lak-B3	Prevotella phage Lak-B3 Caudoviricetes Uroviricota Heunggongvirae Duplodnaviria Viruses	546746	TRUE	26.032	DNA	2019-01-13	846	52.6005	47.3995	69.279	NA	30	Prevotella	Unclassified	Unclassified	Unclassified	Unclassified	Unclassified	Caudoviricetes	Uroviricota	Heunggongvirae	Duplodnaviria	Group I	ENV	Prevotella sp.
MK250021	Prevotella phage Lak-B2	Prevotella phage Lak-B2 Caudoviricetes Uroviricota Heunggongvirae Duplodnaviria Viruses	549839	TRUE	25.986	DNA	2019-01-13	851	52.7615	47.2385	68.9873	NA	33	Prevotella	Unclassified	Unclassified	Unclassified	Unclassified	Unclassified	Caudoviricetes	Uroviricota	Heunggongvirae	Duplodnaviria	Group I	ENV	Prevotella sp.
MK250020	Prevotella phage Lak-B1	Prevotella phage Lak-B1 Caudoviricetes Uroviricota Heunggongvirae Duplodnaviria Viruses	547991	TRUE	26.031	DNA	2019-01-13	855	52.1637	47.8363	69.2358	NA	29	Prevotella	Unclassified	Unclassified	Unclassified	Unclassified	Unclassified	Caudoviricetes	Uroviricota	Heunggongvirae	Duplodnaviria	Group I	ENV	Prevotella sp.
MK250019	Prevotella phage Lak-A2	Prevotella phage Lak-A2 Caudoviricetes Uroviricota Heunggongvirae Duplodnaviria Viruses	541299	TRUE	25.968	DNA	2019-01-13	850	49.1765	50.8235	69.1213	NA	31	Prevotella	Unclassified	Unclassified	Unclassified	Unclassified	Unclassified	Caudoviricetes	Uroviricota	Heunggongvirae	Duplodnaviria	Group I	ENV	Prevotella sp.
MK250018	Prevotella phage Lak-A1	Prevotella phage Lak-A1 Caudoviricetes Uroviricota Heunggongvirae Duplodnaviria Viruses	541644	TRUE	25.878	DNA	2019-01-13	852	49.8826	50.1174	69.0117	NA	32	Prevotella	Unclassified	Unclassified	Unclassified	Unclassified	Unclassified	Caudoviricetes	Uroviricota	Heunggongvirae	Duplodnaviria	Group I	ENV	Prevotella sp.
MK250017	Prevotella phage Lak-A1	Prevotella phage Lak-A1 Caudoviricetes Uroviricota Heunggongvirae Duplodnaviria Viruses	541724	TRUE	25.88	DNA	2019-01-13	855	49.7076	50.2924	69.1826	NA	32	Prevotella	Unclassified	Unclassified	Unclassified	Unclassified	Unclassified	Caudoviricetes	Uroviricota	Heunggongvirae	Duplodnaviria	Group I	ENV	Prevotella sp.
MK250016	Prevotella phage Lak-A1	Prevotella phage Lak-A1 Caudoviricetes Uroviricota Heunggongvirae Duplodnaviria Viruses	541643	TRUE	25.879	DNA	2019-01-13	855	49.8246	50.1754	69.1952	NA	32	Prevotella	Unclassified	Unclassified	Unclassified	Unclassified	Unclassified	Caudoviricetes	Uroviricota	Heunggongvirae	Duplodnaviria	Group I	ENV	Prevotella sp.
MK250015	Prevotella phage Lak-A1	Prevotella phage Lak-A1 Caudoviricetes Uroviricota Heunggongvirae Duplodnaviria Viruses	541664	TRUE	25.877	DNA	2019-01-13	854	49.8829	50.1171	69.0618	NA	32	Prevotella	Unclassified	Unclassified	Unclassified	Unclassified	Unclassified	Caudoviricetes	Uroviricota	Heunggongvirae	Duplodnaviria	Group I	ENV	Prevotella sp.
KX397280	Phage MedPE-SWcel-C56	Phage MedPE-SWcel-C56 Kafavirus SWcelC56 Kafavirus Autographiviridae Caudoviricetes Uroviricota Heunggongvirae Duplodnaviria Viruses	45260	FALSE	55.508	DNA	2016-11-09	52	100	0	91.9222	NA	0	Unspecified	Kafavirus	Kafavirus	Unclassified	Autographiviridae	Unclassified	Caudoviricetes	Uroviricota	Heunggongvirae	Duplodnaviria	Group I	ENV	alphaproteobacteria
MG592615	Vibrio phage 1.249.A._10N.261.55.B9	Vibrio phage 1.249.A._10N.261.55.B9 Livvievirus viph1249a Livvievirus Autolykiviridae Tectiliviricetes Preplasmiviricota Bamfordvirae Varidnaviria Viruses	10611	FALSE	46.555	DNA	2018-01-24	22	72.7273	27.2727	94.7696	NA	0	Vibrio	Livvievirus	Livvievirus	Unclassified	Autolykiviridae	Unclassified	Tectiliviricetes	Preplasmiviricota	Bamfordvirae	Varidnaviria	Group I	VRL	Vibrio cyclitrophicus
MG592455	Vibrio phage 1.080.O._10N.286.48.A4	Vibrio phage 1.080.O._10N.286.48.A4 Paulavirus viph1080o Paulavirus Autolykiviridae Tectiliviricetes Preplasmiviricota Bamfordvirae Varidnaviria Viruses	10046	FALSE	41.191	DNA	2018-01-24	19	73.6842	26.3158	89.8865	NA	0	Vibrio	Paulavirus	Paulavirus	Unclassified	Autolykiviridae	Unclassified	Tectiliviricetes	Preplasmiviricota	Bamfordvirae	Varidnaviria	Group I	VRL	Vibrio lentus
MG592427	Vibrio phage 1.044.O._10N.261.51.B8	Vibrio phage 1.044.O._10N.261.51.B8 Paulavirus viph1044o Livvievirus Autolykiviridae Tectiliviricetes Preplasmiviricota Bamfordvirae Varidnaviria Viruses	10272	FALSE	41.793	DNA	2018-01-24	21	71.4286	28.5714	91.2967	NA	0	Vibrio	Livvievirus	Livvievirus	Unclassified	Autolykiviridae	Unclassified	Tectiliviricetes	Preplasmiviricota	Bamfordvirae	Varidnaviria	Group I	VRL	Vibrio lentus
MG592402	Vibrio phage 1.020.O._10N.222.48.A2	Vibrio phage 1.020.O._10N.222.48.A2 Paulavirus viph1020o Paulavirus Autolykiviridae Tectiliviricetes Preplasmiviricota Bamfordvirae Varidnaviria Viruses	10636	FALSE	43.663	DNA	2018-01-24	21	66.6667	33.3333	90.2595	NA	0	Vibrio	Paulavirus	Paulavirus	Unclassified	Autolykiviridae	Unclassified	Tectiliviricetes	Preplasmiviricota	Bamfordvirae	Varidnaviria	Group I	VRL	Vibrio tasmaniensis
MG592394	Vibrio phage 1.008.O._10N.286.54.E5	Vibrio phage 1.008.O._10N.286.54.E5 Paulavirus viph1008o Paulavirus Autolykiviridae Tectiliviricetes Preplasmiviricota Bamfordvirae Varidnaviria Viruses	10579	FALSE	43.331	DNA	2018-01-24	21	66.6667	33.3333	89.2712	NA	0	Vibrio	Paulavirus	Paulavirus	Unclassified	Autolykiviridae	Unclassified	Tectiliviricetes	Preplasmiviricota	Bamfordvirae	Varidnaviria	Group I	VRL	Vibrio cyclitrophicus
MF361639	Flavobacterium phage FLiP	Flavobacterium phage FLiP Finnlakevirus FLiP Finnlakevirus Finnlakeviridae Lautamovirales Ainoaviricetes Preplasmiviricota Bamfordvirae Varidnaviria Viruses	9174	FALSE	34.184	DNA	03-AUG-2017	16	100	0	85.0229	NA	0	Flavobacterium	Finnlakevirus	Finnlakevirus	Unclassified	Finnlakeviridae	Lautamovirales	Ainoaviricetes	Preplasmiviricota	Bamfordvirae	Varidnaviria	Group I	PHG	Flavobacterium sp. B330
GU943031	uncultured phage MedDCM-OCT-S08-C159	uncultured phage MedDCM-OCT-S08-C159 Jalkavirus S08C159 Jalkavirus Autographiviridae Caudoviricetes Uroviricota Heunggongvirae Duplodnaviria Viruses	10313	FALSE	37.496	DNA	2016-07-25	13	0	100	80.0834	NA	0	Unspecified	Jalkavirus	Jalkavirus	Unclassified	Autographiviridae	Unclassified	Caudoviricetes	Uroviricota	Heunggongvirae	Duplodnaviria	Group I	ENV	Unspecified
JX625144	Enterobacteria phage M	Enterobacteria phage M Empivirus allolyticum Empivirus Fiersviridae Norzivirales Leviviricetes Lenarviricota Orthornavirae Riboviria Viruses	3405	FALSE	47.959	RNA	2012-11-29	3	100	0	92.5991	NA	0	Enterobacteria	Empivirus	Empivirus	Unclassified	Fiersviridae	Norzivirales	Leviviricetes	Lenarviricota	Orthornavirae	Riboviria	Group IV	PHG	Unspecified
HM208303	Escherichia phage vB_EcoP_24B	Escherichia phage vB_EcoP_24B Traversvirus tv24B Traversvirus Sepvirinae Caudoviricetes Uroviricota Heunggongvirae Duplodnaviria Viruses	57677	FALSE	49.68	DNA	20-AUG-2012	76	67.1053	32.8947	90.315	NA	3	Escherichia	Traversvirus	Traversvirus	Sepvirinae	Unclassified	Unclassified	Caudoviricetes	Uroviricota	Heunggongvirae	Duplodnaviria	Group I	SYN	Escherichia coli O157:H7
HQ633062	Synechococcus phage S-CBP3	Synechococcus phage S-CBP3 Lirvirus SCBP3 Lirvirus Autographiviridae Caudoviricetes Uroviricota Heunggongvirae Duplodnaviria Viruses	47375	FALSE	46.677	DNA	30-MAY-2012	58	100	0	90.438	NA	0	Synechococcus	Lirvirus	Lirvirus	Unclassified	Autographiviridae	Unclassified	Caudoviricetes	Uroviricota	Heunggongvirae	Duplodnaviria	Group I	HTG	Unspecified
HM066936	Caulobacter phage phiCb5	Caulobacter phage phiCb5 Cebevirus halophobicum Cebevirus Steitzviridae Timlovirales Leviviricetes Lenarviricota Orthornavirae Riboviria Viruses	3762	FALSE	50.532	RNA	19-APR-2011	3	100	0	93.6204	NA	0	Caulobacter	Cebevirus	Cebevirus	Unclassified	Steitzviridae	Timlovirales	Leviviricetes	Lenarviricota	Orthornavirae	Riboviria	Group IV	VRL	Caulobacter crescentus
GU943054	uncultured phage MedDCM-OCT-S04-C24	uncultured phage MedDCM-OCT-S04-C24 Pekhitvirus S04C24 Pekhitvirus Autographiviridae Caudoviricetes Uroviricota Heunggongvirae Duplodnaviria Viruses	20430	FALSE	46.848	DNA	02-MAY-2010	31	100	0	91.4097	NA	0	Unspecified	Pekhitvirus	Pekhitvirus	Unclassified	Autographiviridae	Unclassified	Caudoviricetes	Uroviricota	Heunggongvirae	Duplodnaviria	Group I	ENV	Unspecified
AF334111	Acinetobacter phage AP205	Acinetobacter phage AP205 Apeevirus quebecense Apeevirus Duinviridae Norzivirales Leviviricetes Lenarviricota Orthornavirae Riboviria Viruses	4268	FALSE	43.861	ss-RNA	2003-01-30	3	100	0	92.7132	NA	0	Acinetobacter	Apeevirus	Apeevirus	Unclassified	Duinviridae	Norzivirales	Leviviricetes	Lenarviricota	Orthornavirae	Riboviria	Group IV	PHG	Acinetobacter
AF059242	Escherichia phage Qbeta	Escherichia phage Qbeta Qubevirus durum Qubevirus Fiersviridae Norzivirales Leviviricetes Lenarviricota Orthornavirae Riboviria Viruses	4215	FALSE	48.541	RNA	25-APR-1998	5	100	0	92.242	NA	0	Escherichia	Qubevirus	Qubevirus	Unclassified	Fiersviridae	Norzivirales	Leviviricetes	Lenarviricota	Orthornavirae	Riboviria	Group IV	PHG	Unspecified
DQ836063	Pseudomonas phage PRR1	Pseudomonas phage PRR1 Perrunavirus olsenii Perrunavirus Fiersviridae Norzivirales Leviviricetes Lenarviricota Orthornavirae Riboviria Viruses	3573	FALSE	49.202	RNA	30-AUG-2006	3	100	0	91.6877	NA	0	Pseudomonas	Perrunavirus	Perrunavirus	Unclassified	Fiersviridae	Norzivirales	Leviviricetes	Lenarviricota	Orthornavirae	Riboviria	Group IV	PHG	Unspecified
PP858852	Serratia phage Spe5P4	Serratia phage Spe5P4 Myosmarvirus Caudoviricetes Uroviricota Heunggongvirae Duplodnaviria Viruses	68389	FALSE	49.172	DNA	2024-06-26	100	50	50	91.5674	NA	0	Serratia	Myosmarvirus	Myosmarvirus	Unclassified	Unclassified	Unclassified	Caudoviricetes	Uroviricota	Heunggongvirae	Duplodnaviria	Group I	PHG	Serratia marcescens
PP882707	Escherichia phage vB_EcoS_P1338	Escherichia phage vB_EcoS_P1338 Caudoviricetes Uroviricota Heunggongvirae Duplodnaviria Viruses	41129	FALSE	47.92	DNA	2024-06-26	51	1.96078	98.0392	89.973	NA	0	Escherichia	Unclassified	Unclassified	Unclassified	Unclassified	Unclassified	Caudoviricetes	Uroviricota	Heunggongvirae	Duplodnaviria	Group I	PHG	Escherichia coli
PP882867	Dinoroseobacter phage vB_DshS_R26L	Dinoroseobacter phage vB_DshS_R26L Nanhaivirus Caudoviricetes Uroviricota Heunggongvirae Duplodnaviria Viruses	79534	FALSE	62.59	DNA	2024-06-26	118	13.5593	86.4407	94.987	NA	1	Dinoroseobacter	Nanhaivirus	Nanhaivirus	Unclassified	Unclassified	Unclassified	Caudoviricetes	Uroviricota	Heunggongvirae	Duplodnaviria	Group I	PHG	Dinoroseobacter shibae DFL12
PP869411	Enterobacter phage vB_EclP_26	Enterobacter phage vB_EclP_26 Caudoviricetes Uroviricota Heunggongvirae Duplodnaviria Viruses	40312	FALSE	52.369	DNA	2024-06-25	50	0	100	90.4346	NA	0	Enterobacter	Unclassified	Unclassified	Unclassified	Unclassified	Unclassified	Caudoviricetes	Uroviricota	Heunggongvirae	Duplodnaviria	Group I	PHG	Enterobacter cloacae 26
PP898111	Acinetobacter phage phi9102	Acinetobacter phage phi9102 Vieuvirus Caudoviricetes Uroviricota Heunggongvirae Duplodnaviria Viruses	52239	FALSE	38.102	DNA	2024-06-25	68	19.1176	80.8824	89.4849	NA	0	Acinetobacter	Vieuvirus	Vieuvirus	Unclassified	Unclassified	Unclassified	Caudoviricetes	Uroviricota	Heunggongvirae	Duplodnaviria	Group I	PHG	Acinetobacter baumannii 9102
OR979723	Escherichia phage ETEP102	Escherichia phage ETEP102 Caudoviricetes Uroviricota Heunggongvirae Duplodnaviria Viruses	48422	FALSE	46.099	DNA	2024-06-25	76	76.3158	23.6842	90.5849	NA	1	Escherichia	Unclassified	Unclassified	Unclassified	Unclassified	Unclassified	Caudoviricetes	Uroviricota	Heunggongvirae	Duplodnaviria	Group I	PHG	Escherichia coli ET03 (enterotoxigenic)
OR979722	Escherichia phage ETEP21B	Escherichia phage ETEP21B Berlinvirus Studiervirinae Autographiviridae Caudoviricetes Uroviricota Heunggongvirae Duplodnaviria Viruses	39424	FALSE	49.087	DNA	2024-06-25	44	100	0	90.0517	NA	0	Escherichia	Berlinvirus	Berlinvirus	Studiervirinae	Autographiviridae	Unclassified	Caudoviricetes	Uroviricota	Heunggongvirae	Duplodnaviria	Group I	PHG	Escherichia coli ET14 (enterotoxigenic)
OP748251	Pectobacterium phage Abuela	Pectobacterium phage Abuela Caudoviricetes Uroviricota Heunggongvirae Duplodnaviria Viruses	41492	FALSE	46.411	DNA	2024-06-24	58	34.4828	65.5172	94.141	NA	1	Pectobacterium	Unclassified	Unclassified	Unclassified	Unclassified	Unclassified	Caudoviricetes	Uroviricota	Heunggongvirae	Duplodnaviria	Group I	PHG	Pectobacterium brasiliense CRISP 24.B
OP748252	Pectobacterium phage Ymer	Pectobacterium phage Ymer Caudoviricetes Uroviricota Heunggongvirae Duplodnaviria Viruses	41279	FALSE	46.384	DNA	2024-06-21	56	66.0714	33.9286	92.4175	NA	1	Pectobacterium	Unclassified	Unclassified	Unclassified	Unclassified	Unclassified	Caudoviricetes	Uroviricota	Heunggongvirae	Duplodnaviria	Group I	PHG	Pectobacterium brasiliense CRISP 26.B
PP777464	Escherichia phage fEgEco12	Escherichia phage fEgEco12 Caudoviricetes Uroviricota Heunggongvirae Duplodnaviria Viruses	374733	TRUE	35.799	DNA	2024-06-21	645	93.3333	6.66667	90.7054	NA	6	Escherichia	Unclassified	Unclassified	Unclassified	Unclassified	Unclassified	Caudoviricetes	Uroviricota	Heunggongvirae	Duplodnaviria	Group I	PHG	Escherichia coli 6581 (resistance phenotype APEC 9062)
PP706156	Klebsiella phage LAPAZ	Klebsiella phage LAPAZ Drexlerviridae Caudoviricetes Uroviricota Heunggongvirae Duplodnaviria Viruses	51689	FALSE	51.614	DNA	2024-06-21	81	28.3951	71.6049	90.9072	NA	0	Klebsiella	Drexlerviridae	Unclassified	Unclassified	Drexlerviridae	Unclassified	Caudoviricetes	Uroviricota	Heunggongvirae	Duplodnaviria	Group I	PHG	Klebsiella pneumoniae KP01 (clinical isolate)
PP858851	Bacillus phage PHBA67-J	Bacillus phage PHBA67-J Caudoviricetes Uroviricota Heunggongvirae Duplodnaviria Viruses	42152	FALSE	34.864	DNA	2024-06-20	55	10.9091	89.0909	84.2878	NA	0	Bacillus	Unclassified	Unclassified	Unclassified	Unclassified	Unclassified	Caudoviricetes	Uroviricota	Heunggongvirae	Duplodnaviria	Group I	PHG	Bacillus cereus
PP595732	Salmonella phage SalP219	Salmonella phage SalP219 Seunavirus Vequintavirinae Caudoviricetes Uroviricota Heunggongvirae Duplodnaviria Viruses	146994	FALSE	44.526	DNA	2024-06-19	239	40.5858	59.4142	91.0384	NA	24	Salmonella	Seunavirus	Seunavirus	Vequintavirinae	Unclassified	Unclassified	Caudoviricetes	Uroviricota	Heunggongvirae	Duplodnaviria	Group I	PHG	Salmonella enterica
PP779551	Lactiplantibacillus phage H1-Guo	Lactiplantibacillus phage H1-Guo Viruses	39617	FALSE	41.518	DNA	2024-06-19	56	12.5	87.5	91.6728	NA	0	Lactiplantibacillus	Unclassified	Unclassified	Unclassified	Unclassified	Unclassified	Unclassified	Unclassified	Unclassified	Unclassified	Unclassified	PHG	Lactiplantibacillus plantarum
PP779550	Lactobacillus phage G2-Guo	Lactobacillus phage G2-Guo Viruses	41584	FALSE	45.59	DNA	2024-06-19	55	78.1818	21.8182	90.7272	NA	0	Lactobacillus	Unclassified	Unclassified	Unclassified	Unclassified	Unclassified	Unclassified	Unclassified	Unclassified	Unclassified	Unclassified	PHG	Lactobacillus delbrueckii
PP836776	Klebsiella phage vB_Kpn_HF0522	Klebsiella phage vB_Kpn_HF0522 Caudoviricetes Uroviricota Heunggongvirae Duplodnaviria Viruses	42437	FALSE	54.172	DNA	2024-06-19	51	100	0	93.746	NA	0	Klebsiella	Unclassified	Unclassified	Unclassified	Unclassified	Unclassified	Caudoviricetes	Uroviricota	Heunggongvirae	Duplodnaviria	Group I	PHG	Klebsiella pneumoniae
PP856017	Burkholderia phage vB_BgluM-SURPRISE13	Burkholderia phage vB_BgluM-SURPRISE13 Viruses	227647	TRUE	51.689	DNA	2024-06-19	241	23.6515	76.3485	93.9283	NA	0	Burkholderia	Unclassified	Unclassified	Unclassified	Unclassified	Unclassified	Unclassified	Unclassified	Unclassified	Unclassified	Unclassified	PHG	Burkholderia glumae LMG 2196 (= ATCC 33617)
OR958571	Escherichia phage 121/2022-2B	Escherichia phage 121/2022-2B Viruses	166713	FALSE	35.372	DNA	2024-06-19	267	15.7303	84.2697	94.8192	NA	10	Escherichia	Unclassified	Unclassified	Unclassified	Unclassified	Unclassified	Unclassified	Unclassified	Unclassified	Unclassified	Unclassified	PHG	Escherichia coli
PP836137	Pseudomonas phage GEC_PNG14	Pseudomonas phage GEC_PNG14 Viruses	38068	FALSE	64.067	DNA	2024-06-18	57	98.2456	1.75439	94.8356	NA	0	Pseudomonas	Unclassified	Unclassified	Unclassified	Unclassified	Unclassified	Unclassified	Unclassified	Unclassified	Unclassified	Unclassified	PHG	Pseudomonas aeruginosa 573
PP836136	Pseudomonas phage GEC_PNG3	Pseudomonas phage GEC_PNG3 Viruses	93636	FALSE	49.305	DNA	2024-06-18	170	29.4118	70.5882	89.7636	NA	15	Pseudomonas	Unclassified	Unclassified	Unclassified	Unclassified	Unclassified	Unclassified	Unclassified	Unclassified	Unclassified	Unclassified	PHG	Pseudomonas aeruginosa 573
PP836135	Pseudomonas phage GEC_MRC	Pseudomonas phage GEC_MRC Viruses	93990	FALSE	49.362	DNA	2024-06-18	174	30.4598	69.5402	90.4671	NA	15	Pseudomonas	Unclassified	Unclassified	Unclassified	Unclassified	Unclassified	Unclassified	Unclassified	Unclassified	Unclassified	Unclassified	PHG	Pseudomonas aeruginosa 573
PP836134	Pseudomonas phage GEC_K2	Pseudomonas phage GEC_K2 Viruses	42769	FALSE	53.691	DNA	2024-06-18	52	82.6923	17.3077	91.3489	NA	0	Pseudomonas	Unclassified	Unclassified	Unclassified	Unclassified	Unclassified	Unclassified	Unclassified	Unclassified	Unclassified	Unclassified	PHG	Pseudomonas aeruginosa 573
OQ555396	Aeromonas virus AHPMCC11	Aeromonas virus AHPMCC11 Viruses	42439	FALSE	58.894	DNA	2024-06-14	48	100	0	92.4975	NA	0	Aeromonas	Unclassified	Unclassified	Unclassified	Unclassified	Unclassified	Unclassified	Unclassified	Unclassified	Unclassified	Unclassified	PHG	Aeromonas hydrophila MTCC1739
LC819009	Ralstonia phage FLC4-5C	Ralstonia phage FLC4-5C Viruses	225607	TRUE	51.999	DNA	2024-06-04	239	21.3389	78.6611	93.9731	NA	0	Ralstonia	Unclassified	Unclassified	Unclassified	Unclassified	Unclassified	Unclassified	Unclassified	Unclassified	Unclassified	Unclassified	PHG	Ralstonia pseudosolanacearum
LC819008	Ralstonia phage FLC4-4C	Ralstonia phage FLC4-4C Viruses	225071	TRUE	52.06	DNA	2024-06-04	240	20.4167	79.5833	93.6558	NA	0	Ralstonia	Unclassified	Unclassified	Unclassified	Unclassified	Unclassified	Unclassified	Unclassified	Unclassified	Unclassified	Unclassified	PHG	Ralstonia pseudosolanacearum
LC819007	Ralstonia phage FLC4-3B	Ralstonia phage FLC4-3B Viruses	291257	TRUE	55.947	DNA	2024-06-04	310	13.2258	86.7742	90.7614	NA	5	Ralstonia	Unclassified	Unclassified	Unclassified	Unclassified	Unclassified	Unclassified	Unclassified	Unclassified	Unclassified	Unclassified	PHG	Ralstonia pseudosolanacearum
LC819006	Ralstonia phage FLC4-11C	Ralstonia phage FLC4-11C Viruses	225600	TRUE	52.044	DNA	2024-06-04	236	22.0339	77.9661	94.0306	NA	0	Ralstonia	Unclassified	Unclassified	Unclassified	Unclassified	Unclassified	Unclassified	Unclassified	Unclassified	Unclassified	Unclassified	PHG	Ralstonia pseudosolanacearum
LC819005	Ralstonia phage FLC1-1B	Ralstonia phage FLC1-1B Viruses	290008	TRUE	56.002	DNA	2024-06-04	309	13.9159	86.0841	90.8199	NA	5	Ralstonia	Unclassified	Unclassified	Unclassified	Unclassified	Unclassified	Unclassified	Unclassified	Unclassified	Unclassified	Unclassified	PHG	Ralstonia pseudosolanacearum
OQ446488	Xanthomonas phage NUT29	Xanthomonas phage NUT29 Viruses	44145	FALSE	59.955	DNA	2024-06-14	53	98.1132	1.88679	91.4509	NA	0	Xanthomonas	Unclassified	Unclassified	Unclassified	Unclassified	Unclassified	Unclassified	Unclassified	Unclassified	Unclassified	Unclassified	PHG	Xanthomonas arboricola
OQ446485	Xanthomonas phage NUT11	Xanthomonas phage NUT11 Viruses	42331	FALSE	58.125	DNA	2024-06-14	49	0	100	97.2054	NA	0	Xanthomonas	Unclassified	Unclassified	Unclassified	Unclassified	Unclassified	Unclassified	Unclassified	Unclassified	Unclassified	Unclassified	PHG	Xanthomonas arboricola
OQ435241	Xanthomonas phage NUT13	Xanthomonas phage NUT13 Viruses	44389	FALSE	59.862	DNA	2024-06-14	55	98.1818	1.81818	91.9147	NA	0	Xanthomonas	Unclassified	Unclassified	Unclassified	Unclassified	Unclassified	Unclassified	Unclassified	Unclassified	Unclassified	Unclassified	PHG	Xanthomonas arboricola
OR253899	Streptomyces phage Liandry	Streptomyces phage Liandry Samistivirus Boydwoodruffvirinae Stanwilliamsviridae Caudoviricetes Uroviricota Heunggongvirae Duplodnaviria Viruses	132300	FALSE	50.209	DNA	2024-06-13	215	80.9302	19.0698	86.8859	NA	43	Streptomyces	Samistivirus	Samistivirus	Boydwoodruffvirinae	Stanwilliamsviridae	Unclassified	Caudoviricetes	Uroviricota	Heunggongvirae	Duplodnaviria	Group I	PHG	Unspecified
OR594342	Pseudomonas phage vB_PaPhi_Mx1	Pseudomonas phage vB_PaPhi_Mx1 Caudoviricetes Uroviricota Heunggongvirae Duplodnaviria Viruses	42679	FALSE	62.619	DNA	2024-06-12	54	1.85185	98.1481	93.4183	NA	0	Pseudomonas	Unclassified	Unclassified	Unclassified	Unclassified	Unclassified	Caudoviricetes	Uroviricota	Heunggongvirae	Duplodnaviria	Group I	PHG	Pseudomonas aeruginosa
CP115603	Enterobacter phage MStein-2023a	Enterobacter phage MStein-2023a Ravinvirus Caudoviricetes Uroviricota Heunggongvirae Duplodnaviria Viruses	45550	FALSE	50.775	DNA	2024-06-11	55	21.8182	78.1818	91.9495	NA	0	Enterobacter	Ravinvirus	Ravinvirus	Unclassified	Unclassified	Unclassified	Caudoviricetes	Uroviricota	Heunggongvirae	Duplodnaviria	Group I	PHG	Enterobacter sp. E12
PP179334	Pseudomonas phage Aurca01	Pseudomonas phage Aurca01 Viruses	57369	FALSE	57.908	DNA	2024-06-11	94	59.5745	40.4255	91.0108	NA	0	Pseudomonas	Unclassified	Unclassified	Unclassified	Unclassified	Unclassified	Unclassified	Unclassified	Unclassified	Unclassified	Unclassified	PHG	Pseudomonas syringae CC1557
PP179333	Pseudomonas phage Cruim01	Pseudomonas phage Cruim01 Viruses	55699	FALSE	57.92	DNA	2024-06-11	86	58.1395	41.8605	91.3266	NA	0	Pseudomonas	Unclassified	Unclassified	Unclassified	Unclassified	Unclassified	Unclassified	Unclassified	Unclassified	Unclassified	Unclassified	PHG	Pseudomonas syringae CC1557
PP179332	Pseudomonas phage Cygsa01	Pseudomonas phage Cygsa01 Viruses	166013	FALSE	58.054	DNA	2024-06-11	255	64.7059	35.2941	89.8424	NA	1	Pseudomonas	Unclassified	Unclassified	Unclassified	Unclassified	Unclassified	Unclassified	Unclassified	Unclassified	Unclassified	Unclassified	PHG	Pseudomonas syringae JD03
PP179331	Pseudomonas phage Lepni01	Pseudomonas phage Lepni01 Viruses	41894	FALSE	56.843	DNA	2024-06-11	47	100	0	91.9607	NA	0	Pseudomonas	Unclassified	Unclassified	Unclassified	Unclassified	Unclassified	Unclassified	Unclassified	Unclassified	Unclassified	Unclassified	PHG	Pseudomonas syringae CC0663
PP179330	Pseudomonas phage Ghuch01	Pseudomonas phage Ghuch01 Ghunavirus Studiervirinae Autographiviridae Caudoviricetes Uroviricota Heunggongvirae Duplodnaviria Viruses	41728	FALSE	56.329	DNA	2024-06-11	50	100	0	92.9735	NA	0	Pseudomonas	Ghunavirus	Ghunavirus	Studiervirinae	Autographiviridae	Unclassified	Caudoviricetes	Uroviricota	Heunggongvirae	Duplodnaviria	Group I	PHG	Pseudomonas syringae CC0663
PP179329	Pseudomonas phage Orisa01	Pseudomonas phage Orisa01 Viruses	45336	FALSE	54.544	DNA	2024-06-11	75	74.6667	25.3333	94.5077	NA	0	Pseudomonas	Unclassified	Unclassified	Unclassified	Unclassified	Unclassified	Unclassified	Unclassified	Unclassified	Unclassified	Unclassified	PHG	Pseudomonas syringae 7C
PP179328	Pseudomonas phage Orisa02	Pseudomonas phage Orisa02 Viruses	45363	FALSE	54.564	DNA	2024-06-11	74	74.3243	25.6757	94.2001	NA	0	Pseudomonas	Unclassified	Unclassified	Unclassified	Unclassified	Unclassified	Unclassified	Unclassified	Unclassified	Unclassified	Unclassified	PHG	Pseudomonas syringae 7C
PP179327	Pseudomonas phage Orisa03	Pseudomonas phage Orisa03 Viruses	44995	FALSE	54.548	DNA	2024-06-11	68	73.5294	26.4706	92.8703	NA	0	Pseudomonas	Unclassified	Unclassified	Unclassified	Unclassified	Unclassified	Unclassified	Unclassified	Unclassified	Unclassified	Unclassified	PHG	Pseudomonas syringae 7C
PP179326	Pseudomonas phage Orimi01	Pseudomonas phage Orimi01 Viruses	46001	FALSE	54.742	DNA	2024-06-11	76	73.6842	26.3158	94.6284	NA	0	Pseudomonas	Unclassified	Unclassified	Unclassified	Unclassified	Unclassified	Unclassified	Unclassified	Unclassified	Unclassified	Unclassified	PHG	Pseudomonas syringae 7C
PP179325	Pseudomonas phage Touem01	Pseudomonas phage Touem01 Viruses	91577	FALSE	58.52	DNA	2024-06-11	128	67.9688	32.0312	90.3567	NA	0	Pseudomonas	Unclassified	Unclassified	Unclassified	Unclassified	Unclassified	Unclassified	Unclassified	Unclassified	Unclassified	Unclassified	PHG	Pseudomonas syringae 7C
PP179324	Pseudomonas phage Lyrsu02	Pseudomonas phage Lyrsu02 Viruses	47123	FALSE	52.089	DNA	2024-06-11	65	36.9231	63.0769	93.1307	NA	1	Pseudomonas	Unclassified	Unclassified	Unclassified	Unclassified	Unclassified	Unclassified	Unclassified	Unclassified	Unclassified	Unclassified	PHG	Pseudomonas syringae USA0011
PP179323	Pseudomonas phage Lyrsu01	Pseudomonas phage Lyrsu01 Viruses	47123	FALSE	52.079	DNA	2024-06-11	65	36.9231	63.0769	93.1626	NA	1	Pseudomonas	Unclassified	Unclassified	Unclassified	Unclassified	Unclassified	Unclassified	Unclassified	Unclassified	Unclassified	Unclassified	PHG	Pseudomonas syringae USA0011
PP179322	Pseudomonas phage Draal01	Pseudomonas phage Draal01 Viruses	43777	FALSE	56.425	DNA	2024-06-11	58	100	0	93.5423	NA	0	Pseudomonas	Unclassified	Unclassified	Unclassified	Unclassified	Unclassified	Unclassified	Unclassified	Unclassified	Unclassified	Unclassified	PHG	Pseudomonas syringae CC0094
PP179321	Pseudomonas phage Draal02	Pseudomonas phage Draal02 Viruses	43779	FALSE	56.415	DNA	2024-06-11	57	100	0	93.1268	NA	0	Pseudomonas	Unclassified	Unclassified	Unclassified	Unclassified	Unclassified	Unclassified	Unclassified	Unclassified	Unclassified	Unclassified	PHG	Pseudomonas syringae CC0094
PP179320	Pseudomonas phage Drael01	Pseudomonas phage Drael01 Viruses	42756	FALSE	56.415	DNA	2024-06-11	54	100	0	93.3273	NA	0	Pseudomonas	Unclassified	Unclassified	Unclassified	Unclassified	Unclassified	Unclassified	Unclassified	Unclassified	Unclassified	Unclassified	PHG	Pseudomonas syringae CC0094
PP179319	Pseudomonas phage Draal03	Pseudomonas phage Draal03 Viruses	43779	FALSE	56.429	DNA	2024-06-11	57	100	0	93.0241	NA	0	Pseudomonas	Unclassified	Unclassified	Unclassified	Unclassified	Unclassified	Unclassified	Unclassified	Unclassified	Unclassified	Unclassified	PHG	Pseudomonas syringae CC0094
PP179318	Pseudomonas phage Nican01	Pseudomonas phage Nican01 Nickievirus Caudoviricetes Uroviricota Heunggongvirae Duplodnaviria Viruses	112436	FALSE	56.726	DNA	2024-06-11	160	95.625	4.375	91.5899	NA	5	Pseudomonas	Nickievirus	Nickievirus	Unclassified	Unclassified	Unclassified	Caudoviricetes	Uroviricota	Heunggongvirae	Duplodnaviria	Group I	PHG	Pseudomonas syringae CC0094
PP179317	Pseudomonas phage Ulitu01	Pseudomonas phage Ulitu01 Uliginvirus Colwellvirinae Autographiviridae Caudoviricetes Uroviricota Heunggongvirae Duplodnaviria Viruses	47775	FALSE	56.611	DNA	2024-06-11	47	100	0	92.6719	NA	0	Pseudomonas	Uliginvirus	Uliginvirus	Colwellvirinae	Autographiviridae	Unclassified	Caudoviricetes	Uroviricota	Heunggongvirae	Duplodnaviria	Group I	PHG	Pseudomonas syringae P4.01.01C03
PP179316	Pseudomonas phage Pavpe01	Pseudomonas phage Pavpe01 Viruses	44080	FALSE	53.058	DNA	2024-06-11	54	83.3333	16.6667	92.8108	NA	0	Pseudomonas	Unclassified	Unclassified	Unclassified	Unclassified	Unclassified	Unclassified	Unclassified	Unclassified	Unclassified	Unclassified	PHG	Pseudomonas syringae P4.01.01C03
PP179315	Pseudomonas phage Ulina01	Pseudomonas phage Ulina01 Uliginvirus Colwellvirinae Autographiviridae Caudoviricetes Uroviricota Heunggongvirae Duplodnaviria Viruses	47685	FALSE	56.605	DNA	2024-06-11	48	100	0	93.1425	NA	0	Pseudomonas	Uliginvirus	Uliginvirus	Colwellvirinae	Autographiviridae	Unclassified	Caudoviricetes	Uroviricota	Heunggongvirae	Duplodnaviria	Group I	PHG	Pseudomonas syringae CC0440
PP179314	Pseudomonas phage Lyrsu03	Pseudomonas phage Lyrsu03 Viruses	47206	FALSE	52.038	DNA	2024-06-11	65	36.9231	63.0769	93.1322	NA	1	Pseudomonas	Unclassified	Unclassified	Unclassified	Unclassified	Unclassified	Unclassified	Unclassified	Unclassified	Unclassified	Unclassified	PHG	Pseudomonas syringae P3.01.09C09
PP179313	Pseudomonas phage Ghual01	Pseudomonas phage Ghual01 Ghunavirus Studiervirinae Autographiviridae Caudoviricetes Uroviricota Heunggongvirae Duplodnaviria Viruses	41446	FALSE	56.384	DNA	2024-06-11	49	100	0	93.3383	NA	0	Pseudomonas	Ghunavirus	Ghunavirus	Studiervirinae	Autographiviridae	Unclassified	Caudoviricetes	Uroviricota	Heunggongvirae	Duplodnaviria	Group I	PHG	Pseudomonas syringae P3.01.09C09
PP179312	Pseudomonas phage Arace01	Pseudomonas phage Arace01 Viruses	76815	FALSE	51.06	DNA	2024-06-11	82	71.9512	28.0488	94.3657	NA	2	Pseudomonas	Unclassified	Unclassified	Unclassified	Unclassified	Unclassified	Unclassified	Unclassified	Unclassified	Unclassified	Unclassified	PHG	Pseudomonas syringae 19B
PP179311	Pseudomonas phage Pyxpy02	Pseudomonas phage Pyxpy02 Viruses	99504	FALSE	45.826	DNA	2024-06-11	185	69.1892	30.8108	90.3341	NA	6	Pseudomonas	Unclassified	Unclassified	Unclassified	Unclassified	Unclassified	Unclassified	Unclassified	Unclassified	Unclassified	Unclassified	PHG	Pseudomonas syringae 19B
PP179310	Pseudomonas phage Pyxpy01	Pseudomonas phage Pyxpy01 Viruses	101236	FALSE	45.842	DNA	2024-06-11	185	69.1892	30.8108	89.5541	NA	19	Pseudomonas	Unclassified	Unclassified	Unclassified	Unclassified	Unclassified	Unclassified	Unclassified	Unclassified	Unclassified	Unclassified	PHG	Pseudomonas syringae P1.01.01B03
PP836394	Salmonella phage vB_SenS-AKM_HA2021_32	Salmonella phage vB_SenS-AKM_HA2021_32 Epseptimavirus Markadamsvirinae Demerecviridae Caudoviricetes Uroviricota Heunggongvirae Duplodnaviria Viruses	114848	FALSE	40.264	DNA	2024-06-10	162	68.5185	31.4815	87.7899	NA	28	Salmonella	Epseptimavirus	Epseptimavirus	Markadamsvirinae	Demerecviridae	Unclassified	Caudoviricetes	Uroviricota	Heunggongvirae	Duplodnaviria	Group I	PHG	Salmonella enterica subsp. enterica serovar Typhimurium ATCC14028
PP836395	Enterococcus phage vB_EFS_EFP6	Enterococcus phage vB_EFS_EFP6 Caudoviricetes Uroviricota Heunggongvirae Duplodnaviria Viruses	18147	FALSE	33.212	DNA	2024-06-10	26	61.5385	38.4615	94.8421	NA	0	Enterococcus	Unclassified	Unclassified	Unclassified	Unclassified	Unclassified	Caudoviricetes	Uroviricota	Heunggongvirae	Duplodnaviria	Group I	PHG	Enterococcus faecalis EF6
PP834370	Vibrio phage vB_VpP_3	Vibrio phage vB_VpP_3 Caudoviricetes Uroviricota Heunggongvirae Duplodnaviria Viruses	42459	FALSE	49.158	DNA	2024-06-10	47	100	0	93.9707	NA	0	Vibrio	Unclassified	Unclassified	Unclassified	Unclassified	Unclassified	Caudoviricetes	Uroviricota	Heunggongvirae	Duplodnaviria	Group I	PHG	Vibrio parahaemolyticus ATCC 33847
PP407513	Salmonella phage vB_Si_CECAV_FGS009	Salmonella phage vB_Si_CECAV_FGS009 Tequintavirus Markadamsvirinae Demerecviridae Caudoviricetes Uroviricota Heunggongvirae Duplodnaviria Viruses	108396	FALSE	39.08	DNA	2024-06-10	161	32.2981	67.7019	88.1656	NA	21	Salmonella	Tequintavirus	Tequintavirus	Markadamsvirinae	Demerecviridae	Unclassified	Caudoviricetes	Uroviricota	Heunggongvirae	Duplodnaviria	Group I	PHG	Salmonella enterica subsp. enterica serovar Infantis
PP239276	Escherichia phage BME3	Escherichia phage BME3 Justusliebigvirus Stephanstirmvirinae Caudoviricetes Uroviricota Heunggongvirae Duplodnaviria Viruses	147371	FALSE	37.467	DNA	2024-06-10	239	54.8117	45.1883	90.4472	NA	16	Escherichia	Justusliebigvirus	Justusliebigvirus	Stephanstirmvirinae	Unclassified	Unclassified	Caudoviricetes	Uroviricota	Heunggongvirae	Duplodnaviria	Group I	PHG	Escherichia coli ATCC 15597
PP795939	Klebsiella phage BUCT640	Klebsiella phage BUCT640 Caudoviricetes Uroviricota Heunggongvirae Duplodnaviria Viruses	43691	FALSE	54.016	DNA	2024-06-09	55	100	0	94.0011	NA	0	Klebsiella	Unclassified	Unclassified	Unclassified	Unclassified	Unclassified	Caudoviricetes	Uroviricota	Heunggongvirae	Duplodnaviria	Group I	PHG	Klebsiella pneumoniae
PP763432	Microbacterium phage Sunny	Microbacterium phage Sunny Viruses	53642	FALSE	67.824	DNA	2024-06-09	87	98.8506	1.14943	93.341	NA	0	Microbacterium	Unclassified	Unclassified	Unclassified	Unclassified	Unclassified	Unclassified	Unclassified	Unclassified	Unclassified	Unclassified	PHG	Microbacterium sp.
PP763431	Microbacterium phage Merry	Microbacterium phage Merry Viruses	53640	FALSE	67.789	DNA	2024-06-09	87	98.8506	1.14943	93.3501	NA	0	Microbacterium	Unclassified	Unclassified	Unclassified	Unclassified	Unclassified	Unclassified	Unclassified	Unclassified	Unclassified	Unclassified	PHG	Microbacterium sp.
PP750868	Streptomyces phage Scarif	Streptomyces phage Scarif Caudoviricetes Uroviricota Heunggongvirae Duplodnaviria Viruses	55306	FALSE	59.089	DNA	2024-06-09	88	100	0	90.3501	NA	1	Streptomyces	Unclassified	Unclassified	Unclassified	Unclassified	Unclassified	Caudoviricetes	Uroviricota	Heunggongvirae	Duplodnaviria	Group I	PHG	Streptomyces albidoflavus
PP750867	Streptomyces phage Kamino	Streptomyces phage Kamino Caudoviricetes Uroviricota Heunggongvirae Duplodnaviria Viruses	48381	FALSE	65.338	DNA	2024-06-09	73	63.0137	36.9863	87.245	NA	0	Streptomyces	Unclassified	Unclassified	Unclassified	Unclassified	Unclassified	Caudoviricetes	Uroviricota	Heunggongvirae	Duplodnaviria	Group I	PHG	Streptomyces kasugaensis
PP750866	Streptomyces phage Geonosis	Streptomyces phage Geonosis Caudoviricetes Uroviricota Heunggongvirae Duplodnaviria Viruses	57039	FALSE	68.855	DNA	2024-06-09	71	64.7887	35.2113	89.9595	NA	0	Streptomyces	Unclassified	Unclassified	Unclassified	Unclassified	Unclassified	Caudoviricetes	Uroviricota	Heunggongvirae	Duplodnaviria	Group I	PHG	Streptomyces griseus
PP750865	Streptomyces phage Abafar	Streptomyces phage Abafar Caudoviricetes Uroviricota Heunggongvirae Duplodnaviria Viruses	43704	FALSE	60.164	DNA	2024-06-09	57	47.3684	52.6316	87.8592	NA	15	Streptomyces	Unclassified	Unclassified	Unclassified	Unclassified	Unclassified	Caudoviricetes	Uroviricota	Heunggongvirae	Duplodnaviria	Group I	PHG	Streptomyces albidoflavus
OZ075095	Acinetobacter phage vB_AbaP_Fanak	Acinetobacter phage vB_AbaP_Fanak Viruses	41388	FALSE	39.193	DNA	2024-06-07	48	100	0	92.6283	NA	0	Acinetobacter	Unclassified	Unclassified	Unclassified	Unclassified	Unclassified	Unclassified	Unclassified	Unclassified	Unclassified	Unclassified	PHG	Unspecified
OZ075066	Acinetobacter phage vB_AbaM_AB-Navy-v2	Acinetobacter phage vB_AbaM_AB-Navy-v2 Viruses	167167	FALSE	36.668	DNA	2024-06-07	248	82.2581	17.7419	94.082	NA	7	Acinetobacter	Unclassified	Unclassified	Unclassified	Unclassified	Unclassified	Unclassified	Unclassified	Unclassified	Unclassified	Unclassified	PHG	Unspecified
NC_047837	Flavobacterium phage FLiP	Flavobacterium phage FLiP Finnlakevirus FLiP Finnlakevirus Finnlakeviridae Lautamovirales Ainoaviricetes Preplasmiviricota Bamfordvirae Varidnaviria Viruses	9174	FALSE	34.184	DNA	2024-06-04	16	100	0	85.0229	NA	0	Flavobacterium	Finnlakevirus	Finnlakevirus	Unclassified	Finnlakeviridae	Lautamovirales	Ainoaviricetes	Preplasmiviricota	Bamfordvirae	Varidnaviria	Group I	PHG	Flavobacterium sp. B330
MH779524	Lactococcus phage vB_Llc_bIBBD4	Lactococcus phage vB_Llc_bIBBD4 Ceduovirus bIBBA3 Ceduovirus Caudoviricetes Uroviricota Heunggongvirae Duplodnaviria Viruses	21907	FALSE	35.998	DNA	2024-06-03	37	45.9459	54.0541	91.5187	NA	0	Lactococcus	Ceduovirus	Ceduovirus	Unclassified	Unclassified	Unclassified	Caudoviricetes	Uroviricota	Heunggongvirae	Duplodnaviria	Group I	PHG	Lactococcus lactis
MH779527	Lactococcus phage vB_Llc_bIBBp6/4	Lactococcus phage vB_Llc_bIBBp6/4 Ceduovirus bIBBp64 Ceduovirus Caudoviricetes Uroviricota Heunggongvirae Duplodnaviria Viruses	22220	FALSE	35.482	DNA	2024-06-03	38	44.7368	55.2632	91.9847	NA	0	Lactococcus	Ceduovirus	Ceduovirus	Unclassified	Unclassified	Unclassified	Caudoviricetes	Uroviricota	Heunggongvirae	Duplodnaviria	Group I	PHG	Lactococcus lactis
MH779526	Lactococcus phage vB_Llc_bIBBL81	Lactococcus phage vB_Llc_bIBBL81 Ceduovirus bIBBA3 Ceduovirus Caudoviricetes Uroviricota Heunggongvirae Duplodnaviria Viruses	21915	FALSE	36.003	DNA	2024-06-03	37	45.9459	54.0541	91.4853	NA	0	Lactococcus	Ceduovirus	Ceduovirus	Unclassified	Unclassified	Unclassified	Caudoviricetes	Uroviricota	Heunggongvirae	Duplodnaviria	Group I	PHG	Unspecified
MH779525	Lactococcus phage vB_Llc_bIBBE1	Lactococcus phage vB_Llc_bIBBE1 Ceduovirus bIBBE1 Ceduovirus Caudoviricetes Uroviricota Heunggongvirae Duplodnaviria Viruses	21749	FALSE	36.043	DNA	2024-06-03	35	48.5714	51.4286	92.5284	NA	0	Lactococcus	Ceduovirus	Ceduovirus	Unclassified	Unclassified	Unclassified	Caudoviricetes	Uroviricota	Heunggongvirae	Duplodnaviria	Group I	PHG	Lactococcus lactis
MH779523	Lactococcus phage vB_Llc_bIBBAm4	Lactococcus phage vB_Llc_bIBBAm4 Ceduovirus bIBBAm4 Ceduovirus Caudoviricetes Uroviricota Heunggongvirae Duplodnaviria Viruses	22703	FALSE	35.872	DNA	2024-06-03	38	47.3684	52.6316	92.7763	NA	0	Lactococcus	Ceduovirus	Ceduovirus	Unclassified	Unclassified	Unclassified	Caudoviricetes	Uroviricota	Heunggongvirae	Duplodnaviria	Group I	PHG	Unspecified
MH779522	Lactococcus phage vB_Llc_bIBBA3	Lactococcus phage vB_Llc_bIBBA3 Ceduovirus bIBBA3 Ceduovirus Caudoviricetes Uroviricota Heunggongvirae Duplodnaviria Viruses	21906	FALSE	36.159	DNA	2024-06-03	37	45.9459	54.0541	91.564	NA	0	Lactococcus	Ceduovirus	Ceduovirus	Unclassified	Unclassified	Unclassified	Caudoviricetes	Uroviricota	Heunggongvirae	Duplodnaviria	Group I	PHG	Lactococcus lactis
MH779521	Lactococcus phage vB_Llc_bIBB94p4	Lactococcus phage vB_Llc_bIBB94p4 Ceduovirus blBB94p4 Ceduovirus Caudoviricetes Uroviricota Heunggongvirae Duplodnaviria Viruses	21834	FALSE	36.077	DNA	2024-06-03	36	47.2222	52.7778	91.3713	NA	0	Lactococcus	Ceduovirus	Ceduovirus	Unclassified	Unclassified	Unclassified	Caudoviricetes	Uroviricota	Heunggongvirae	Duplodnaviria	Group I	PHG	Lactococcus lactis
MH779520	Lactococcus phage vB_Llc_bIBB27	Lactococcus phage vB_Llc_bIBB27 Ceduovirus bIBB14 Ceduovirus Caudoviricetes Uroviricota Heunggongvirae Duplodnaviria Viruses	21713	FALSE	36.103	DNA	2024-06-03	35	48.5714	51.4286	92.5713	NA	0	Lactococcus	Ceduovirus	Ceduovirus	Unclassified	Unclassified	Unclassified	Caudoviricetes	Uroviricota	Heunggongvirae	Duplodnaviria	Group I	PHG	Unspecified
MH779519	Lactococcus phage vB_LLc_bIBB14	Lactococcus phage vB_LLc_bIBB14 Ceduovirus bIBB14 Ceduovirus Caudoviricetes Uroviricota Heunggongvirae Duplodnaviria Viruses	21710	FALSE	36.039	DNA	2024-06-03	35	48.5714	51.4286	92.5012	NA	0	Lactococcus	Ceduovirus	Ceduovirus	Unclassified	Unclassified	Unclassified	Caudoviricetes	Uroviricota	Heunggongvirae	Duplodnaviria	Group I	PHG	Unspecified
MH779518	Lactococcus phage vB_Llc_bIBBL12	Lactococcus phage vB_Llc_bIBBL12 Ceduovirus bIBBL12 Ceduovirus Caudoviricetes Uroviricota Heunggongvirae Duplodnaviria Viruses	21458	FALSE	36.206	DNA	2024-06-03	35	48.5714	51.4286	91.5742	NA	0	Lactococcus	Ceduovirus	Ceduovirus	Unclassified	Unclassified	Unclassified	Caudoviricetes	Uroviricota	Heunggongvirae	Duplodnaviria	Group I	PHG	Unspecified
OQ210008	Pseudomonas phage JS	Pseudomonas phage JS Viruses	91095	FALSE	49.264	DNA	2024-06-01	166	68.0723	31.9277	89.7909	NA	13	Pseudomonas	Unclassified	Unclassified	Unclassified	Unclassified	Unclassified	Unclassified	Unclassified	Unclassified	Unclassified	Unclassified	PHG	Pseudomonas aeruginosa Paer42
OQ210007	Pseudomonas phage MK	Pseudomonas phage MK Viruses	91920	FALSE	49.457	DNA	2024-06-01	170	70	30	91.002	NA	15	Pseudomonas	Unclassified	Unclassified	Unclassified	Unclassified	Unclassified	Unclassified	Unclassified	Unclassified	Unclassified	Unclassified	PHG	Pseudomonas aeruginosa Paer36
MT552977	Pectobacterium phage POP18	Pectobacterium phage POP18 Viruses	155303	FALSE	52.409	DNA	2024-06-01	296	65.2027	34.7973	91.8862	NA	14	Pectobacterium	Unclassified	Unclassified	Unclassified	Unclassified	Unclassified	Unclassified	Unclassified	Unclassified	Unclassified	Unclassified	PHG	Pectobacterium carotovorum subsp. carotovorum 27
PP693361	Propionibacterium phage Philemon	Propionibacterium phage Philemon Bifilivirus Paulinoviridae Tubulavirales Faserviricetes Hofneiviricota Loebvirae Monodnaviria Viruses	5802	FALSE	64.374	DNA	31-MAY-2024	9	88.8889	11.1111	85.7808	NA	0	Propionibacterium	Bifilivirus	Bifilivirus	Unclassified	Paulinoviridae	Tubulavirales	Faserviricetes	Hofneiviricota	Loebvirae	Monodnaviria	Group II	PHG	Propionibacterium freudenreichii
OR756649	Micrococcus phage Kurnik	Micrococcus phage Kurnik Caudoviricetes Uroviricota Heunggongvirae Duplodnaviria Viruses	56311	FALSE	62.739	DNA	31-MAY-2024	90	56.6667	43.3333	93.4507	NA	0	Micrococcus	Unclassified	Unclassified	Unclassified	Unclassified	Unclassified	Caudoviricetes	Uroviricota	Heunggongvirae	Duplodnaviria	Group I	PHG	Micrococcus sp. 1247
OR756648	Micrococcus phage Olihed	Micrococcus phage Olihed Caudoviricetes Uroviricota Heunggongvirae Duplodnaviria Viruses	39286	FALSE	66.731	DNA	31-MAY-2024	54	79.6296	20.3704	94.7819	NA	0	Micrococcus	Unclassified	Unclassified	Unclassified	Unclassified	Unclassified	Caudoviricetes	Uroviricota	Heunggongvirae	Duplodnaviria	Group I	PHG	Micrococcus sp. 1402
OR885926	Staphylococcus phage 184DA	Staphylococcus phage 184DA Caudoviricetes Uroviricota Heunggongvirae Duplodnaviria Viruses	153579	FALSE	30.564	DNA	31-MAY-2024	210	22.381	77.619	85.6875	NA	2	Staphylococcus	Unclassified	Unclassified	Unclassified	Unclassified	Unclassified	Caudoviricetes	Uroviricota	Heunggongvirae	Duplodnaviria	Group I	PHG	Staphylococcus sp.
OP219460	Yersinia phage vB_YenP_WX2	Yersinia phage vB_YenP_WX2 Caudoviricetes Uroviricota Heunggongvirae Duplodnaviria Viruses	40357	FALSE	48.462	DNA	31-MAY-2024	51	96.0784	3.92157	90.5716	NA	0	Yersinia	Unclassified	Unclassified	Unclassified	Unclassified	Unclassified	Caudoviricetes	Uroviricota	Heunggongvirae	Duplodnaviria	Group I	PHG	Yersinia enterocolitica
OP168920	Yersinia phage vB_YenP_WX1	Yersinia phage vB_YenP_WX1 Caudoviricetes Uroviricota Heunggongvirae Duplodnaviria Viruses	40503	FALSE	48.359	DNA	31-MAY-2024	51	98.0392	1.96078	89.5119	NA	0	Yersinia	Unclassified	Unclassified	Unclassified	Unclassified	Unclassified	Caudoviricetes	Uroviricota	Heunggongvirae	Duplodnaviria	Group I	PHG	Yersinia enterocolitica
OP161219	Yersinia phage vB_YenP_WW2	Yersinia phage vB_YenP_WW2 Caudoviricetes Uroviricota Heunggongvirae Duplodnaviria Viruses	40726	FALSE	48.352	DNA	30-MAY-2024	55	98.1818	1.81818	92.1745	NA	0	Yersinia	Unclassified	Unclassified	Unclassified	Unclassified	Unclassified	Caudoviricetes	Uroviricota	Heunggongvirae	Duplodnaviria	Group I	PHG	Yersinia enterocolitica
OP161218	Yersinia phage vB_YenP_WW1	Yersinia phage vB_YenP_WW1 Caudoviricetes Uroviricota Heunggongvirae Duplodnaviria Viruses	39589	FALSE	48.369	DNA	30-MAY-2024	47	0	100	89.8734	NA	0	Yersinia	Unclassified	Unclassified	Unclassified	Unclassified	Unclassified	Caudoviricetes	Uroviricota	Heunggongvirae	Duplodnaviria	Group I	PHG	Yersinia enterocolitica
PP802986	Klebsiella phage KpTDp2	Klebsiella phage KpTDp2 Webervirus Drexlerviridae Caudoviricetes Uroviricota Heunggongvirae Duplodnaviria Viruses	49087	FALSE	50.698	DNA	29-MAY-2024	77	23.3766	76.6234	91.4173	NA	0	Klebsiella	Webervirus	Webervirus	Unclassified	Drexlerviridae	Unclassified	Caudoviricetes	Uroviricota	Heunggongvirae	Duplodnaviria	Group I	PHG	Klebsiella pneumoniae
PP791527	Pseudomonas phage BL5	Pseudomonas phage BL5 Viruses	58933	FALSE	58.259	DNA	29-MAY-2024	76	39.4737	60.5263	93.854	NA	0	Pseudomonas	Unclassified	Unclassified	Unclassified	Unclassified	Unclassified	Unclassified	Unclassified	Unclassified	Unclassified	Unclassified	PHG	Pseudomonas aeruginosa PA14
NC_042134	Enterococcus phage AUEF3	Enterococcus phage AUEF3 Efquatrovirus AUEF3 Efquatrovirus Caudoviricetes Uroviricota Heunggongvirae Duplodnaviria Viruses	41257	FALSE	34.452	DNA	29-MAY-2024	68	36.7647	63.2353	90.4234	NA	0	Enterococcus	Efquatrovirus	Efquatrovirus	Unclassified	Unclassified	Unclassified	Caudoviricetes	Uroviricota	Heunggongvirae	Duplodnaviria	Group I	PHG	Enterococcus faecalis 8413
PP779479	Salmonella phage 1Sgal2PP	Salmonella phage 1Sgal2PP Epseptimavirus Markadamsvirinae Demerecviridae Caudoviricetes Uroviricota Heunggongvirae Duplodnaviria Viruses	113352	FALSE	39.788	DNA	28-MAY-2024	162	72.2222	27.7778	86.6099	NA	27	Salmonella	Epseptimavirus	Epseptimavirus	Markadamsvirinae	Demerecviridae	Unclassified	Caudoviricetes	Uroviricota	Heunggongvirae	Duplodnaviria	Group I	PHG	Salmonella enterica subsp. enterica serovar Gallinarum
PP824815	Klebsiella phage DP01	Klebsiella phage DP01 Caudoviricetes Uroviricota Heunggongvirae Duplodnaviria Viruses	46210	FALSE	48.37	DNA	28-MAY-2024	79	65.8228	34.1772	92.1272	NA	3	Klebsiella	Unclassified	Unclassified	Unclassified	Unclassified	Unclassified	Caudoviricetes	Uroviricota	Heunggongvirae	Duplodnaviria	Group I	PHG	Klebsiella pneumoniae
PP583004	Enterococcus phage SE	Enterococcus phage SE Viruses	58247	FALSE	39.748	DNA	28-MAY-2024	97	83.5052	16.4948	85.9066	NA	1	Enterococcus	Unclassified	Unclassified	Unclassified	Unclassified	Unclassified	Unclassified	Unclassified	Unclassified	Unclassified	Unclassified	PHG	Enterococcus faecalis B-12629 (ATCC 23655)
PP537959	Streptomyces phage Leo04	Streptomyces phage Leo04 Viruses	133191	FALSE	50.008	DNA	28-MAY-2024	222	78.8288	21.1712	87.3633	NA	43	Streptomyces	Unclassified	Unclassified	Unclassified	Unclassified	Unclassified	Unclassified	Unclassified	Unclassified	Unclassified	Unclassified	PHG	Unspecified
OP491958	Aeromonas phage APT65	Aeromonas phage APT65 Aquaneticvirus ApT65 Aquaneticvirus Caudoviricetes Uroviricota Heunggongvirae Duplodnaviria Viruses	85188	FALSE	39.409	DNA	28-MAY-2024	116	22.4138	77.5862	94.187	NA	12	Aeromonas	Aquaneticvirus	Aquaneticvirus	Unclassified	Unclassified	Unclassified	Caudoviricetes	Uroviricota	Heunggongvirae	Duplodnaviria	Group I	PHG	Aeromonas hydrophila
PP793740	Pseudomonas phage vB_PaM_W10-2	Pseudomonas phage vB_PaM_W10-2 Caudoviricetes Uroviricota Heunggongvirae Duplodnaviria Viruses	278840	TRUE	36.902	DNA	27-MAY-2024	361	17.1745	82.8255	91.4969	NA	7	Pseudomonas	Unclassified	Unclassified	Unclassified	Unclassified	Unclassified	Caudoviricetes	Uroviricota	Heunggongvirae	Duplodnaviria	Group I	PHG	Pseudomonas aeruginosa ATCC 27853
PP801059	Riemerella phage GRNRAP2	Riemerella phage GRNRAP2 Caudoviricetes Uroviricota Heunggongvirae Duplodnaviria Viruses	45734	FALSE	34.29	DNA	27-MAY-2024	78	16.6667	83.3333	89.5789	NA	0	Riemerella	Unclassified	Unclassified	Unclassified	Unclassified	Unclassified	Caudoviricetes	Uroviricota	Heunggongvirae	Duplodnaviria	Group I	PHG	Riemerella anatipestifer 116
PP803128	Klebsiella phage vB_Kpn_HF1013	Klebsiella phage vB_Kpn_HF1013 Jedunavirus Caudoviricetes Uroviricota Heunggongvirae Duplodnaviria Viruses	48964	FALSE	48.058	DNA	27-MAY-2024	77	58.4416	41.5584	90.2745	NA	0	Klebsiella	Jedunavirus	Jedunavirus	Unclassified	Unclassified	Unclassified	Caudoviricetes	Uroviricota	Heunggongvirae	Duplodnaviria	Group I	PHG	Klebsiella pneumoniae
PP818812	Actinobacillus phage vB_Apl-pPE4	Actinobacillus phage vB_Apl-pPE4 Viruses	47508	FALSE	48.785	DNA	27-MAY-2024	67	79.1045	20.8955	90.73	NA	0	Actinobacillus	Unclassified	Unclassified	Unclassified	Unclassified	Unclassified	Unclassified	Unclassified	Unclassified	Unclassified	Unclassified	PHG	Actinobacillus pleuropneumoniae
PP801331	Klebsiella phage phiTH1	Klebsiella phage phiTH1 Caudoviricetes Uroviricota Heunggongvirae Duplodnaviria Viruses	40898	FALSE	52.971	DNA	27-MAY-2024	52	0	100	92.315	NA	0	Klebsiella	Unclassified	Unclassified	Unclassified	Unclassified	Unclassified	Caudoviricetes	Uroviricota	Heunggongvirae	Duplodnaviria	Group I	PHG	Klebsiella pneumoniae TH1
PP747256	Stenotrophomonas phage cm3	Stenotrophomonas phage cm3 Caudoviricetes Uroviricota Heunggongvirae Duplodnaviria Viruses	61398	FALSE	56.764	DNA	27-MAY-2024	100	52	48	90.2114	NA	2	Stenotrophomonas	Unclassified	Unclassified	Unclassified	Unclassified	Unclassified	Caudoviricetes	Uroviricota	Heunggongvirae	Duplodnaviria	Group I	PHG	Unspecified
PP725418	Arthrobacter phage Misaeng	Arthrobacter phage Misaeng Viruses	43817	FALSE	60.639	DNA	26-MAY-2024	60	91.6667	8.33333	92.2176	NA	0	Arthrobacter	Unclassified	Unclassified	Unclassified	Unclassified	Unclassified	Unclassified	Unclassified	Unclassified	Unclassified	Unclassified	PHG	Unspecified
PP725417	Mycobacterium phage Lunsford	Mycobacterium phage Lunsford Caudoviricetes Uroviricota Heunggongvirae Duplodnaviria Viruses	51364	FALSE	63.833	DNA	26-MAY-2024	80	37.5	62.5	90.8282	NA	0	Mycobacterium	Unclassified	Unclassified	Unclassified	Unclassified	Unclassified	Caudoviricetes	Uroviricota	Heunggongvirae	Duplodnaviria	Group I	PHG	Unspecified
PP725416	Gordonia phage MaVan	Gordonia phage MaVan Viruses	45366	FALSE	61.899	DNA	26-MAY-2024	65	69.2308	30.7692	95.0734	NA	0	Gordonia	Unclassified	Unclassified	Unclassified	Unclassified	Unclassified	Unclassified	Unclassified	Unclassified	Unclassified	Unclassified	PHG	Unspecified
PP725415	Microbacterium phage Ganandorf	Microbacterium phage Ganandorf Caudoviricetes Uroviricota Heunggongvirae Duplodnaviria Viruses	52941	FALSE	68.846	DNA	26-MAY-2024	85	100	0	93.7326	NA	0	Microbacterium	Unclassified	Unclassified	Unclassified	Unclassified	Unclassified	Caudoviricetes	Uroviricota	Heunggongvirae	Duplodnaviria	Group I	PHG	Microbacterium sp.
PP725414	Microbacterium phage Godfather	Microbacterium phage Godfather Caudoviricetes Uroviricota Heunggongvirae Duplodnaviria Viruses	17452	FALSE	68.726	DNA	26-MAY-2024	24	87.5	12.5	79.9679	NA	1	Microbacterium	Unclassified	Unclassified	Unclassified	Unclassified	Unclassified	Caudoviricetes	Uroviricota	Heunggongvirae	Duplodnaviria	Group I	PHG	Microbacterium sp.
PP725413	Arthrobacter phage BrotherBLo	Arthrobacter phage BrotherBLo Viruses	43650	FALSE	61.054	DNA	26-MAY-2024	62	91.9355	8.06452	94	NA	0	Arthrobacter	Unclassified	Unclassified	Unclassified	Unclassified	Unclassified	Unclassified	Unclassified	Unclassified	Unclassified	Unclassified	PHG	Unspecified
PP725412	Streptomyces phage GoblinVoyage	Streptomyces phage GoblinVoyage Viruses	43540	FALSE	60.921	DNA	26-MAY-2024	57	100	0	94.4235	NA	0	Streptomyces	Unclassified	Unclassified	Unclassified	Unclassified	Unclassified	Unclassified	Unclassified	Unclassified	Unclassified	Unclassified	PHG	Unspecified
PP725411	Mycobacterium phage Alberto7	Mycobacterium phage Alberto7 Caudoviricetes Uroviricota Heunggongvirae Duplodnaviria Viruses	51708	FALSE	63.886	DNA	26-MAY-2024	80	37.5	62.5	90.4986	NA	1	Mycobacterium	Unclassified	Unclassified	Unclassified	Unclassified	Unclassified	Caudoviricetes	Uroviricota	Heunggongvirae	Duplodnaviria	Group I	PHG	Unspecified
PP725410	Streptomyces phage GiJojo	Streptomyces phage GiJojo Viruses	115161	FALSE	53.489	DNA	26-MAY-2024	178	87.6404	12.3596	86.6986	NA	29	Streptomyces	Unclassified	Unclassified	Unclassified	Unclassified	Unclassified	Unclassified	Unclassified	Unclassified	Unclassified	Unclassified	PHG	Unspecified
PP725409	Gordonia phage Xenia2	Gordonia phage Xenia2 Viruses	68135	FALSE	57.876	DNA	26-MAY-2024	90	100	0	92.7717	NA	0	Gordonia	Unclassified	Unclassified	Unclassified	Unclassified	Unclassified	Unclassified	Unclassified	Unclassified	Unclassified	Unclassified	PHG	Unspecified
PP792980	Klebsiella phage XDRKpn-1	Klebsiella phage XDRKpn-1 Caudoviricetes Uroviricota Heunggongvirae Duplodnaviria Viruses	158912	FALSE	46.231	DNA	26-MAY-2024	204	29.902	70.098	90.7754	NA	7	Klebsiella	Unclassified	Unclassified	Unclassified	Unclassified	Unclassified	Caudoviricetes	Uroviricota	Heunggongvirae	Duplodnaviria	Group I	PHG	Klebsiella pneumoniae ST11 (carbapenem resistant)
PP792915	Acinetobacter phage phiAB440	Acinetobacter phage phiAB440 Caudoviricetes Uroviricota Heunggongvirae Duplodnaviria Viruses	41265	FALSE	39.019	DNA	26-MAY-2024	48	100	0	92.6718	NA	0	Acinetobacter	Unclassified	Unclassified	Unclassified	Unclassified	Unclassified	Caudoviricetes	Uroviricota	Heunggongvirae	Duplodnaviria	Group I	PHG	Acinetobacter baumannii
PP754931	Porphyromonas phage phage019b_ATCC49417	Porphyromonas phage phage019b_ATCC49417 Viruses	48032	FALSE	51.768	DNA	24-MAY-2024	58	91.3793	8.62069	91.7513	NA	0	Porphyromonas	Unclassified	Unclassified	Unclassified	Unclassified	Unclassified	Unclassified	Unclassified	Unclassified	Unclassified	Unclassified	PHG	Porphyromonas gingivalis ATCC 49417
PP754930	Porphyromonas phage phage010a_HG1691old	Porphyromonas phage phage010a_HG1691old Viruses	33222	FALSE	53.561	DNA	24-MAY-2024	36	69.4444	30.5556	88.8658	NA	0	Porphyromonas	Unclassified	Unclassified	Unclassified	Unclassified	Unclassified	Unclassified	Unclassified	Unclassified	Unclassified	Unclassified	PHG	Porphyromonas gingivalis HG1691old
PP754929	Porphyromonas phage phage007a_Bg4	Porphyromonas phage phage007a_Bg4 Viruses	35050	FALSE	53.695	DNA	24-MAY-2024	42	76.1905	23.8095	93.9715	NA	0	Porphyromonas	Unclassified	Unclassified	Unclassified	Unclassified	Unclassified	Unclassified	Unclassified	Unclassified	Unclassified	Unclassified	PHG	Porphyromonas gingivalis Bg4
PP754928	Porphyromonas phage phage005b_ATCC49417	Porphyromonas phage phage005b_ATCC49417 Viruses	48681	FALSE	48.606	DNA	24-MAY-2024	63	80.9524	19.0476	94.9529	NA	0	Porphyromonas	Unclassified	Unclassified	Unclassified	Unclassified	Unclassified	Unclassified	Unclassified	Unclassified	Unclassified	Unclassified	PHG	Porphyromonas gingivalis ATCC 49417
PP662633	Klebsiella phage YMR2	Klebsiella phage YMR2 Przondovirus Studiervirinae Autographiviridae Caudoviricetes Uroviricota Heunggongvirae Duplodnaviria Viruses	40756	FALSE	53.055	DNA	24-MAY-2024	51	0	100	92.3054	NA	0	Klebsiella	Przondovirus	Przondovirus	Studiervirinae	Autographiviridae	Unclassified	Caudoviricetes	Uroviricota	Heunggongvirae	Duplodnaviria	Group I	PHG	Klebsiella pneumoniae NCCP 15864
PP662632	Klebsiella phage YMR1	Klebsiella phage YMR1 Przondovirus Studiervirinae Autographiviridae Caudoviricetes Uroviricota Heunggongvirae Duplodnaviria Viruses	40338	FALSE	53.282	DNA	24-MAY-2024	46	0	100	91.4026	NA	0	Klebsiella	Przondovirus	Przondovirus	Studiervirinae	Autographiviridae	Unclassified	Caudoviricetes	Uroviricota	Heunggongvirae	Duplodnaviria	Group I	PHG	Klebsiella pneumoniae NCCP 16126
PP695294	Salmonella phage 1252	Salmonella phage 1252 Viruses	243229	TRUE	48.523	DNA	23-MAY-2024	259	88.0309	11.9691	93.0152	NA	1	Salmonella	Unclassified	Unclassified	Unclassified	Unclassified	Unclassified	Unclassified	Unclassified	Unclassified	Unclassified	Unclassified	PHG	Salmonella enterica subsp. enterica serovar Enteritidis
MG253653	Lactococcus phage vB_Llc_bIBBF13	Lactococcus phage vB_Llc_bIBBF13 Skunavirus bIBBF12 Skunavirus Caudoviricetes Uroviricota Heunggongvirae Duplodnaviria Viruses	29374	FALSE	34.806	DNA	23-MAY-2024	53	47.1698	52.8302	88.9869	NA	0	Lactococcus	Skunavirus	Skunavirus	Unclassified	Unclassified	Unclassified	Caudoviricetes	Uroviricota	Heunggongvirae	Duplodnaviria	Group I	PHG	Lactococcus lactis IL1403
MG253652	Lactococcus phage vB_Llc_bIBBF12	Lactococcus phage vB_Llc_bIBBF12 Skunavirus bIBBF12 Skunavirus Caudoviricetes Uroviricota Heunggongvirae Duplodnaviria Viruses	29454	FALSE	34.824	DNA	23-MAY-2024	54	46.2963	53.7037	90.11	NA	0	Lactococcus	Skunavirus	Skunavirus	Unclassified	Unclassified	Unclassified	Caudoviricetes	Uroviricota	Heunggongvirae	Duplodnaviria	Group I	PHG	Lactococcus lactis IL1403
MG253651	Lactococcus phage vB_Llc_bIBBEg1	Lactococcus phage vB_Llc_bIBBEg1 Skunavirus bIBB5g1 Skunavirus Caudoviricetes Uroviricota Heunggongvirae Duplodnaviria Viruses	29659	FALSE	34.684	DNA	23-MAY-2024	54	46.2963	53.7037	88.9106	NA	0	Lactococcus	Skunavirus	Skunavirus	Unclassified	Unclassified	Unclassified	Caudoviricetes	Uroviricota	Heunggongvirae	Duplodnaviria	Group I	PHG	Lactococcus lactis IL1403
MG253650	Lactococcus phage vB_Llc_bIBB77s	Lactococcus phage vB_Llc_bIBB77s Skunavirus bibb29 Skunavirus Caudoviricetes Uroviricota Heunggongvirae Duplodnaviria Viruses	29423	FALSE	34.864	DNA	23-MAY-2024	54	46.2963	53.7037	89.1445	NA	0	Lactococcus	Skunavirus	Skunavirus	Unclassified	Unclassified	Unclassified	Caudoviricetes	Uroviricota	Heunggongvirae	Duplodnaviria	Group I	PHG	Lactococcus lactis IL1403
MG253649	Lactococcus phage vB_Llc_bIBB24tp1	Lactococcus phage vB_Llc_bIBB24tp1 Skunavirus bIBB5g1 Skunavirus Caudoviricetes Uroviricota Heunggongvirae Duplodnaviria Viruses	29736	FALSE	34.712	DNA	23-MAY-2024	54	46.2963	53.7037	88.7207	NA	0	Lactococcus	Skunavirus	Skunavirus	Unclassified	Unclassified	Unclassified	Caudoviricetes	Uroviricota	Heunggongvirae	Duplodnaviria	Group I	PHG	Lactococcus lactis IL1403
MG253648	Lactococcus phage vB_Llc_bIBB14s	Lactococcus phage vB_Llc_bIBB14s Skunavirus Caudoviricetes Uroviricota Heunggongvirae Duplodnaviria Viruses	30249	FALSE	34.679	DNA	23-MAY-2024	56	46.4286	53.5714	90.0526	NA	0	Lactococcus	Skunavirus	Skunavirus	Unclassified	Unclassified	Unclassified	Caudoviricetes	Uroviricota	Heunggongvirae	Duplodnaviria	Group I	PHG	Lactococcus lactis IL1403
MG253647	Lactococcus phage vB_Llc_bIBB5g1	Lactococcus phage vB_Llc_bIBB5g1 Skunavirus bIBB5g1 Skunavirus Caudoviricetes Uroviricota Heunggongvirae Duplodnaviria Viruses	30132	FALSE	34.667	DNA	23-MAY-2024	55	45.4545	54.5455	90.4918	NA	0	Lactococcus	Skunavirus	Skunavirus	Unclassified	Unclassified	Unclassified	Caudoviricetes	Uroviricota	Heunggongvirae	Duplodnaviria	Group I	PHG	Lactococcus lactis IL1403
MF346933	Lactococcus phage vB_Llc_bIBBF14	Lactococcus phage vB_Llc_bIBBF14 Skunavirus bibb29 Skunavirus Caudoviricetes Uroviricota Heunggongvirae Duplodnaviria Viruses	29837	FALSE	34.739	DNA	23-MAY-2024	55	47.2727	52.7273	90.0292	NA	0	Lactococcus	Skunavirus	Skunavirus	Unclassified	Unclassified	Unclassified	Caudoviricetes	Uroviricota	Heunggongvirae	Duplodnaviria	Group I	PHG	Lactococcus lactis IL1403
PP063013	Enterococcus phage EF_TR2	Enterococcus phage EF_TR2 Saphexavirus Caudoviricetes Uroviricota Heunggongvirae Duplodnaviria Viruses	57851	FALSE	39.911	DNA	21-MAY-2024	108	15.7407	84.2593	84.0262	NA	1	Enterococcus	Saphexavirus	Saphexavirus	Unclassified	Unclassified	Unclassified	Caudoviricetes	Uroviricota	Heunggongvirae	Duplodnaviria	Group I	PHG	Enterococcus faecalis ATCC 29212
PP063012	Enterococcus phage EF_KTM	Enterococcus phage EF_KTM Saphexavirus Caudoviricetes Uroviricota Heunggongvirae Duplodnaviria Viruses	57846	FALSE	39.918	DNA	21-MAY-2024	111	86.4865	13.5135	85.1018	NA	1	Enterococcus	Saphexavirus	Saphexavirus	Unclassified	Unclassified	Unclassified	Caudoviricetes	Uroviricota	Heunggongvirae	Duplodnaviria	Group I	PHG	Enterococcus faecalis ATCC 29212
PP063011	Enterococcus phage EF_PFS	Enterococcus phage EF_PFS Saphexavirus Caudoviricetes Uroviricota Heunggongvirae Duplodnaviria Viruses	57862	FALSE	39.919	DNA	21-MAY-2024	100	16	84	85.3272	NA	1	Enterococcus	Saphexavirus	Saphexavirus	Unclassified	Unclassified	Unclassified	Caudoviricetes	Uroviricota	Heunggongvirae	Duplodnaviria	Group I	PHG	Enterococcus faecalis ATCC 29212
PP063010	Enterococcus phage EF_FB	Enterococcus phage EF_FB Saphexavirus Caudoviricetes Uroviricota Heunggongvirae Duplodnaviria Viruses	57860	FALSE	39.917	DNA	21-MAY-2024	118	14.4068	85.5932	85.4597	NA	1	Enterococcus	Saphexavirus	Saphexavirus	Unclassified	Unclassified	Unclassified	Caudoviricetes	Uroviricota	Heunggongvirae	Duplodnaviria	Group I	PHG	Enterococcus faecalis ATCC 29212
PP063009	Enterococcus phage EF_CW	Enterococcus phage EF_CW Saphexavirus Caudoviricetes Uroviricota Heunggongvirae Duplodnaviria Viruses	57856	FALSE	39.918	DNA	21-MAY-2024	100	85	15	83.293	NA	1	Enterococcus	Saphexavirus	Saphexavirus	Unclassified	Unclassified	Unclassified	Caudoviricetes	Uroviricota	Heunggongvirae	Duplodnaviria	Group I	PHG	Enterococcus faecalis ATCC 29212
PP063008	Enterococcus phage EF_CM	Enterococcus phage EF_CM Saphexavirus Caudoviricetes Uroviricota Heunggongvirae Duplodnaviria Viruses	57855	FALSE	39.919	DNA	21-MAY-2024	104	15.3846	84.6154	86.2086	NA	1	Enterococcus	Saphexavirus	Saphexavirus	Unclassified	Unclassified	Unclassified	Caudoviricetes	Uroviricota	Heunggongvirae	Duplodnaviria	Group I	PHG	Enterococcus faecalis ATCC 29212
PP063007	Enterococcus phage EF_WCK	Enterococcus phage EF_WCK Saphexavirus Caudoviricetes Uroviricota Heunggongvirae Duplodnaviria Viruses	57857	FALSE	39.923	DNA	21-MAY-2024	102	15.6863	84.3137	86.7242	NA	1	Enterococcus	Saphexavirus	Saphexavirus	Unclassified	Unclassified	Unclassified	Caudoviricetes	Uroviricota	Heunggongvirae	Duplodnaviria	Group I	PHG	Enterococcus faecalis ATCC 29212
PP092045	Enterococcus phage EF_TR1	Enterococcus phage EF_TR1 Saphexavirus Caudoviricetes Uroviricota Heunggongvirae Duplodnaviria Viruses	57850	FALSE	39.927	DNA	21-MAY-2024	102	85.2941	14.7059	84.7329	NA	1	Enterococcus	Saphexavirus	Saphexavirus	Unclassified	Unclassified	Unclassified	Caudoviricetes	Uroviricota	Heunggongvirae	Duplodnaviria	Group I	PHG	Enterococcus faecalis ATCC 29212
PP028463	Enterococcus phage EF_RCK	Enterococcus phage EF_RCK Saphexavirus Caudoviricetes Uroviricota Heunggongvirae Duplodnaviria Viruses	57853	FALSE	39.91	DNA	21-MAY-2024	107	14.0187	85.9813	86.0146	NA	1	Enterococcus	Saphexavirus	Saphexavirus	Unclassified	Unclassified	Unclassified	Caudoviricetes	Uroviricota	Heunggongvirae	Duplodnaviria	Group I	PHG	Enterococcus faecalis ATCC 29212
PP526940	Mycolicibacterium phage Vic9	Mycolicibacterium phage Vic9 Rosebushvirus Bclasvirinae Caudoviricetes Uroviricota Heunggongvirae Duplodnaviria Viruses	67543	FALSE	69.032	DNA	21-MAY-2024	90	54.4444	45.5556	94.4732	NA	0	Mycolicibacterium	Rosebushvirus	Rosebushvirus	Bclasvirinae	Unclassified	Unclassified	Caudoviricetes	Uroviricota	Heunggongvirae	Duplodnaviria	Group I	PHG	Mycolicibacterium smegmatis MC2 155
PP754850	Rhodobacter phage Ebor	Rhodobacter phage Ebor Microviridae Petitvirales Malgrandaviricetes Phixviricota Sangervirae Monodnaviria Viruses	6611	FALSE	60.672	DNA	21-MAY-2024	9	100	0	86.4015	NA	0	Rhodobacter	Microviridae	Unclassified	Unclassified	Microviridae	Petitvirales	Malgrandaviricetes	Phixviricota	Sangervirae	Monodnaviria	Group II	PHG	Rhodobacter capsulatus SB 1003
PP782352	Pseudomonas phage BL4	Pseudomonas phage BL4 Viruses	61021	FALSE	64.309	DNA	21-MAY-2024	82	100	0	93.322	NA	0	Pseudomonas	Unclassified	Unclassified	Unclassified	Unclassified	Unclassified	Unclassified	Unclassified	Unclassified	Unclassified	Unclassified	PHG	Pseudomonas aeruginosa PAK
PP782351	Rhodococcus phage Perlina	Rhodococcus phage Perlina Caudoviricetes Uroviricota Heunggongvirae Duplodnaviria Viruses	74872	FALSE	54.213	DNA	21-MAY-2024	97	27.8351	72.1649	90.803	NA	3	Rhodococcus	Unclassified	Unclassified	Unclassified	Unclassified	Unclassified	Caudoviricetes	Uroviricota	Heunggongvirae	Duplodnaviria	Group I	PHG	Unspecified
PP782000	Klebsiella phage vB_KpnM_KP1	Klebsiella phage vB_KpnM_KP1 Slopekvirus Straboviridae Caudoviricetes Uroviricota Heunggongvirae Duplodnaviria Viruses	174802	FALSE	41.901	DNA	21-MAY-2024	274	45.6204	54.3796	95.7066	NA	1	Klebsiella	Slopekvirus	Slopekvirus	Unclassified	Straboviridae	Unclassified	Caudoviricetes	Uroviricota	Heunggongvirae	Duplodnaviria	Group I	PHG	Klebsiella pneumoniae ATCC 13883
PP781973	Pseudomonas phage vB_PaeM_RyC23_M4LORT	Pseudomonas phage vB_PaeM_RyC23_M4LORT Caudoviricetes Uroviricota Heunggongvirae Duplodnaviria Viruses	66277	FALSE	55.508	DNA	21-MAY-2024	93	43.0108	56.9892	91.7739	NA	0	Pseudomonas	Unclassified	Unclassified	Unclassified	Unclassified	Unclassified	Caudoviricetes	Uroviricota	Heunggongvirae	Duplodnaviria	Group I	PHG	Pseudomonas aeruginosa PAO1
PP453650	Listeria phage vB_Lmo_C2	Listeria phage vB_Lmo_C2 Viruses	35285	FALSE	36.803	DNA	21-MAY-2024	54	11.1111	88.8889	90.9168	NA	0	Listeria	Unclassified	Unclassified	Unclassified	Unclassified	Unclassified	Unclassified	Unclassified	Unclassified	Unclassified	Unclassified	PHG	Unspecified
PP453649	Listeria phage vB_Lmo_W16	Listeria phage vB_Lmo_W16 Viruses	42319	FALSE	36.631	DNA	21-MAY-2024	72	11.1111	88.8889	91.9162	NA	0	Listeria	Unclassified	Unclassified	Unclassified	Unclassified	Unclassified	Unclassified	Unclassified	Unclassified	Unclassified	Unclassified	PHG	Unspecified
PP453648	Listeria phage vB_Lmo_3274	Listeria phage vB_Lmo_3274 Viruses	42318	FALSE	36.632	DNA	21-MAY-2024	72	11.1111	88.8889	91.4859	NA	0	Listeria	Unclassified	Unclassified	Unclassified	Unclassified	Unclassified	Unclassified	Unclassified	Unclassified	Unclassified	Unclassified	PHG	Unspecified
PP453647	Listeria phage vB_Lmo_2389_typeII	Listeria phage vB_Lmo_2389_typeII Viruses	39438	FALSE	34.736	DNA	21-MAY-2024	68	10.2941	89.7059	91.2749	NA	0	Listeria	Unclassified	Unclassified	Unclassified	Unclassified	Unclassified	Unclassified	Unclassified	Unclassified	Unclassified	Unclassified	PHG	Listeria monocytogenes LM2684 (serotype 4b)
PP434460	Enterococcus phage BUCT630	Enterococcus phage BUCT630 Caudoviricetes Uroviricota Heunggongvirae Duplodnaviria Viruses	41942	FALSE	35.377	DNA	21-MAY-2024	60	53.3333	46.6667	90.2532	NA	0	Enterococcus	Unclassified	Unclassified	Unclassified	Unclassified	Unclassified	Caudoviricetes	Uroviricota	Heunggongvirae	Duplodnaviria	Group I	PHG	Enterococcus faecium
PP405626	Ralstonia phage PQ43W	Ralstonia phage PQ43W Caudoviricetes Uroviricota Heunggongvirae Duplodnaviria Viruses	47156	FALSE	64.272	DNA	21-MAY-2024	67	59.7015	40.2985	91.3776	NA	1	Ralstonia	Unclassified	Unclassified	Unclassified	Unclassified	Unclassified	Caudoviricetes	Uroviricota	Heunggongvirae	Duplodnaviria	Group I	PHG	Ralstonia pseudosolanacearum NdE
OR866206	Pseudomonas phage vB_Pae_10	Pseudomonas phage vB_Pae_10 Caudoviricetes Uroviricota Heunggongvirae Duplodnaviria Viruses	64113	FALSE	55.213	DNA	21-MAY-2024	87	43.6782	56.3218	92.2044	NA	0	Pseudomonas	Unclassified	Unclassified	Unclassified	Unclassified	Unclassified	Caudoviricetes	Uroviricota	Heunggongvirae	Duplodnaviria	Group I	PHG	Unspecified
OR866204	Staphylococcus phage vB_Sau_Mallokai	Staphylococcus phage vB_Sau_Mallokai Caudoviricetes Uroviricota Heunggongvirae Duplodnaviria Viruses	140135	FALSE	30.361	DNA	21-MAY-2024	211	70.6161	29.3839	89.6621	NA	4	Staphylococcus	Unclassified	Unclassified	Unclassified	Unclassified	Unclassified	Caudoviricetes	Uroviricota	Heunggongvirae	Duplodnaviria	Group I	PHG	Staphylococcus aureus
OR671924	Roseobacter phage CRP-810	Roseobacter phage CRP-810 Viruses	57692	FALSE	52.85	DNA	21-MAY-2024	69	37.6812	62.3188	96.3877	NA	1	Roseobacter	Unclassified	Unclassified	Unclassified	Unclassified	Unclassified	Unclassified	Unclassified	Unclassified	Unclassified	Unclassified	PHG	Roseobacter sp. (CHUG lineage)
PP740689	Pseudomonas phage vB_Pae_SG_WM_Sew_P27	Pseudomonas phage vB_Pae_SG_WM_Sew_P27 Caudoviricetes Uroviricota Heunggongvirae Duplodnaviria Viruses	49812	FALSE	58.604	DNA	18-MAY-2024	73	42.4658	57.5342	91.1608	NA	1	Pseudomonas	Unclassified	Unclassified	Unclassified	Unclassified	Unclassified	Caudoviricetes	Uroviricota	Heunggongvirae	Duplodnaviria	Group I	PHG	Pseudomonas aeruginosa PA14
PP740688	Pseudomonas phage vB_Pae_SG_WM_Sew_P23	Pseudomonas phage vB_Pae_SG_WM_Sew_P23 Caudoviricetes Uroviricota Heunggongvirae Duplodnaviria Viruses	66563	FALSE	55.743	DNA	18-MAY-2024	93	40.8602	59.1398	90.7351	NA	0	Pseudomonas	Unclassified	Unclassified	Unclassified	Unclassified	Unclassified	Caudoviricetes	Uroviricota	Heunggongvirae	Duplodnaviria	Group I	PHG	Pseudomonas aeruginosa PA14
PP740687	Pseudomonas phage vB_Pae_SG_WM_SEW_P16	Pseudomonas phage vB_Pae_SG_WM_SEW_P16 Caudoviricetes Uroviricota Heunggongvirae Duplodnaviria Viruses	66563	FALSE	55.743	DNA	18-MAY-2024	93	40.8602	59.1398	90.7351	NA	0	Pseudomonas	Unclassified	Unclassified	Unclassified	Unclassified	Unclassified	Caudoviricetes	Uroviricota	Heunggongvirae	Duplodnaviria	Group I	PHG	Pseudomonas aeruginosa PA14
PP740686	Pseudomonas phage vB_Pae_SG_WM_Sew_P15	Pseudomonas phage vB_Pae_SG_WM_Sew_P15 Caudoviricetes Uroviricota Heunggongvirae Duplodnaviria Viruses	66518	FALSE	55.737	DNA	18-MAY-2024	93	59.1398	40.8602	90.7965	NA	0	Pseudomonas	Unclassified	Unclassified	Unclassified	Unclassified	Unclassified	Caudoviricetes	Uroviricota	Heunggongvirae	Duplodnaviria	Group I	PHG	Pseudomonas aeruginosa PA14
PP740685	Pseudomonas phage vB_Pae_SG_WM_Sew_P14	Pseudomonas phage vB_Pae_SG_WM_Sew_P14 Caudoviricetes Uroviricota Heunggongvirae Duplodnaviria Viruses	66564	FALSE	55.725	DNA	18-MAY-2024	94	40.4255	59.5745	91.8605	NA	0	Pseudomonas	Unclassified	Unclassified	Unclassified	Unclassified	Unclassified	Caudoviricetes	Uroviricota	Heunggongvirae	Duplodnaviria	Group I	PHG	Pseudomonas aeruginosa PA14
PP740684	Pseudomonas phage vB_Pae_SG_WM_Sew_P3	Pseudomonas phage vB_Pae_SG_WM_Sew_P3 Caudoviricetes Uroviricota Heunggongvirae Duplodnaviria Viruses	58774	FALSE	58.286	DNA	18-MAY-2024	75	60	40	91.9811	NA	1	Pseudomonas	Unclassified	Unclassified	Unclassified	Unclassified	Unclassified	Caudoviricetes	Uroviricota	Heunggongvirae	Duplodnaviria	Group I	PHG	Pseudomonas aeruginosa PA14
PP756300	Xanthomonas phage vB_XeuM-YB23	Xanthomonas phage vB_XeuM-YB23 Caudoviricetes Uroviricota Heunggongvirae Duplodnaviria Viruses	63787	FALSE	68.144	DNA	18-MAY-2024	82	56.0976	43.9024	92.7023	NA	1	Xanthomonas	Unclassified	Unclassified	Unclassified	Unclassified	Unclassified	Caudoviricetes	Uroviricota	Heunggongvirae	Duplodnaviria	Group I	PHG	Xanthomonas euvesicatoria KACC 18468
PP755156	Klebsiella phage KpIITR008	Klebsiella phage KpIITR008 Caudoviricetes Uroviricota Heunggongvirae Duplodnaviria Viruses	45205	FALSE	54.111	DNA	18-MAY-2024	59	100	0	94.1577	NA	0	Klebsiella	Unclassified	Unclassified	Unclassified	Unclassified	Unclassified	Caudoviricetes	Uroviricota	Heunggongvirae	Duplodnaviria	Group I	PHG	Klebsiella pneumoniae IITR008
OR779980	Pseudoalteromonas phage vB_Pun_Y3	Pseudoalteromonas phage vB_Pun_Y3 Viruses	48854	FALSE	45.433	DNA	17-MAY-2024	52	69.2308	30.7692	95.9492	NA	0	Pseudoalteromonas	Unclassified	Unclassified	Unclassified	Unclassified	Unclassified	Unclassified	Unclassified	Unclassified	Unclassified	Unclassified	PHG	Pseudoalteromonas nigrifaciens
PP551948	Pseudomonas phage UNO-G1W1	Pseudomonas phage UNO-G1W1 Otagovirus Caudoviricetes Uroviricota Heunggongvirae Duplodnaviria Viruses	98572	FALSE	48.339	DNA	16-MAY-2024	173	32.3699	67.6301	90.5196	NA	21	Pseudomonas	Otagovirus	Otagovirus	Unclassified	Unclassified	Unclassified	Caudoviricetes	Uroviricota	Heunggongvirae	Duplodnaviria	Group I	PHG	Unspecified
PP586055	Salmonella phage Sal_R1S	Salmonella phage Sal_R1S Teseptimavirus Studiervirinae Autographiviridae Caudoviricetes Uroviricota Heunggongvirae Duplodnaviria Viruses	39199	FALSE	48.841	DNA	16-MAY-2024	48	4.16667	95.8333	87.9206	NA	0	Salmonella	Teseptimavirus	Teseptimavirus	Studiervirinae	Autographiviridae	Unclassified	Caudoviricetes	Uroviricota	Heunggongvirae	Duplodnaviria	Group I	PHG	Salmonella enterica subsp. enterica serovar Typhi Sal1
PP693301	Yersinia phage vB_YenM_P8	Yersinia phage vB_YenM_P8 Viruses	171477	FALSE	40.251	DNA	15-MAY-2024	286	83.9161	16.0839	94.2021	NA	2	Yersinia	Unclassified	Unclassified	Unclassified	Unclassified	Unclassified	Unclassified	Unclassified	Unclassified	Unclassified	Unclassified	PHG	Yersinia enterocolitica
PP693300	Yersinia phage vB_YenM_P778	Yersinia phage vB_YenM_P778 Viruses	90106	FALSE	41.827	DNA	15-MAY-2024	127	73.2283	26.7717	89.2294	NA	26	Yersinia	Unclassified	Unclassified	Unclassified	Unclassified	Unclassified	Unclassified	Unclassified	Unclassified	Unclassified	Unclassified	PHG	Yersinia enterocolitica
PP693299	Yersinia phage vB_YenM_P744	Yersinia phage vB_YenM_P744 Viruses	42401	FALSE	40.034	DNA	15-MAY-2024	58	48.2759	51.7241	94.3421	NA	0	Yersinia	Unclassified	Unclassified	Unclassified	Unclassified	Unclassified	Unclassified	Unclassified	Unclassified	Unclassified	Unclassified	PHG	Yersinia enterocolitica
PP661418	Pseudomonas phage Jack	Pseudomonas phage Jack Caudoviricetes Uroviricota Heunggongvirae Duplodnaviria Viruses	60940	FALSE	64.225	DNA	15-MAY-2024	81	1.23457	98.7654	93.9826	NA	0	Pseudomonas	Unclassified	Unclassified	Unclassified	Unclassified	Unclassified	Caudoviricetes	Uroviricota	Heunggongvirae	Duplodnaviria	Group I	PHG	Pseudomonas aeruginosa
PP661417	Pseudomonas phage Bella	Pseudomonas phage Bella Caudoviricetes Uroviricota Heunggongvirae Duplodnaviria Viruses	62260	FALSE	64.367	DNA	15-MAY-2024	83	1.20482	98.7952	92.1972	NA	0	Pseudomonas	Unclassified	Unclassified	Unclassified	Unclassified	Unclassified	Caudoviricetes	Uroviricota	Heunggongvirae	Duplodnaviria	Group I	PHG	Pseudomonas aeruginosa
PP661416	Pseudomonas phage Max	Pseudomonas phage Max Caudoviricetes Uroviricota Heunggongvirae Duplodnaviria Viruses	61753	FALSE	64.53	DNA	15-MAY-2024	86	0	100	92.5121	NA	0	Pseudomonas	Unclassified	Unclassified	Unclassified	Unclassified	Unclassified	Caudoviricetes	Uroviricota	Heunggongvirae	Duplodnaviria	Group I	PHG	Pseudomonas aeruginosa
PP661415	Pseudomonas phage Rocky	Pseudomonas phage Rocky Caudoviricetes Uroviricota Heunggongvirae Duplodnaviria Viruses	61452	FALSE	64.428	DNA	15-MAY-2024	87	0	100	94.547	NA	0	Pseudomonas	Unclassified	Unclassified	Unclassified	Unclassified	Unclassified	Caudoviricetes	Uroviricota	Heunggongvirae	Duplodnaviria	Group I	PHG	Pseudomonas aeruginosa
PP079187	Erwinia phage vEam_S_24	Erwinia phage vEam_S_24 Kolesnikvirus M7 Kolesnikvirus Ounavirinae Caudoviricetes Uroviricota Heunggongvirae Duplodnaviria Viruses	84690	FALSE	43.414	DNA	15-MAY-2024	114	77.193	22.807	90.3188	NA	26	Erwinia	Kolesnikvirus	Kolesnikvirus	Ounavirinae	Unclassified	Unclassified	Caudoviricetes	Uroviricota	Heunggongvirae	Duplodnaviria	Group I	PHG	Erwinia amylovora IVIA 1892.1
PP079186	Erwinia phage vEam_W_28	Erwinia phage vEam_W_28 Kolesnikvirus M7 Kolesnikvirus Ounavirinae Caudoviricetes Uroviricota Heunggongvirae Duplodnaviria Viruses	84690	FALSE	43.416	DNA	15-MAY-2024	114	77.193	22.807	90.3188	NA	26	Erwinia	Kolesnikvirus	Kolesnikvirus	Ounavirinae	Unclassified	Unclassified	Caudoviricetes	Uroviricota	Heunggongvirae	Duplodnaviria	Group I	PHG	Erwinia amylovora IVIA 1892.1
PP079185	Erwinia phage vEam_PM_21	Erwinia phage vEam_PM_21 Kolesnikvirus M7 Kolesnikvirus Ounavirinae Caudoviricetes Uroviricota Heunggongvirae Duplodnaviria Viruses	84686	FALSE	43.418	DNA	15-MAY-2024	114	77.193	22.807	90.3231	NA	26	Erwinia	Kolesnikvirus	Kolesnikvirus	Ounavirinae	Unclassified	Unclassified	Caudoviricetes	Uroviricota	Heunggongvirae	Duplodnaviria	Group I	PHG	Erwinia amylovora IVIA 1892.1
PP079184	Erwinia phage vEam_PM_27	Erwinia phage vEam_PM_27 Kolesnikvirus M7 Kolesnikvirus Ounavirinae Caudoviricetes Uroviricota Heunggongvirae Duplodnaviria Viruses	84674	FALSE	43.416	DNA	15-MAY-2024	114	77.193	22.807	90.3359	NA	26	Erwinia	Kolesnikvirus	Kolesnikvirus	Ounavirinae	Unclassified	Unclassified	Caudoviricetes	Uroviricota	Heunggongvirae	Duplodnaviria	Group I	PHG	Erwinia amylovora IVIA 1892.1
PP079183	Erwinia phage vEam_W_25	Erwinia phage vEam_W_25 Kolesnikvirus M7 Kolesnikvirus Ounavirinae Caudoviricetes Uroviricota Heunggongvirae Duplodnaviria Viruses	84658	FALSE	43.426	DNA	15-MAY-2024	114	77.193	22.807	90.3529	NA	26	Erwinia	Kolesnikvirus	Kolesnikvirus	Ounavirinae	Unclassified	Unclassified	Caudoviricetes	Uroviricota	Heunggongvirae	Duplodnaviria	Group I	PHG	Erwinia amylovora IVIA 1614.1
PP079182	Erwinia phage vEam_PM_6	Erwinia phage vEam_PM_6 Kolesnikvirus M7 Kolesnikvirus Ounavirinae Caudoviricetes Uroviricota Heunggongvirae Duplodnaviria Viruses	84671	FALSE	43.416	DNA	15-MAY-2024	114	77.193	22.807	90.3887	NA	26	Erwinia	Kolesnikvirus	Kolesnikvirus	Ounavirinae	Unclassified	Unclassified	Caudoviricetes	Uroviricota	Heunggongvirae	Duplodnaviria	Group I	PHG	Erwinia amylovora IVIA 1526.6
PP763568	Aeromonas phage phiA050	Aeromonas phage phiA050 Caudoviricetes Uroviricota Heunggongvirae Duplodnaviria Viruses	53322	FALSE	44.751	DNA	14-MAY-2024	77	98.7013	1.2987	86.7109	NA	0	Aeromonas	Unclassified	Unclassified	Unclassified	Unclassified	Unclassified	Caudoviricetes	Uroviricota	Heunggongvirae	Duplodnaviria	Group I	PHG	Unspecified
PP760143	Pseudomonas phage vB_Pae_HLL23	Pseudomonas phage vB_Pae_HLL23 Caudoviricetes Uroviricota Heunggongvirae Duplodnaviria Viruses	61933	FALSE	64.452	DNA	14-MAY-2024	88	0	100	94.3939	NA	0	Pseudomonas	Unclassified	Unclassified	Unclassified	Unclassified	Unclassified	Caudoviricetes	Uroviricota	Heunggongvirae	Duplodnaviria	Group I	PHG	Pseudomonas aeruginosa
PP755006	Salmonella phage 1Sgal1PP	Salmonella phage 1Sgal1PP Caudoviricetes Uroviricota Heunggongvirae Duplodnaviria Viruses	38379	FALSE	50.799	DNA	14-MAY-2024	44	100	0	88.7048	NA	0	Salmonella	Unclassified	Unclassified	Unclassified	Unclassified	Unclassified	Caudoviricetes	Uroviricota	Heunggongvirae	Duplodnaviria	Group I	PHG	Salmonella enterica subsp. enterica serovar Gallinarum
PP596840	Pseudomonas phage WP2	Pseudomonas phage WP2 Caudoviricetes Uroviricota Heunggongvirae Duplodnaviria Viruses	61933	FALSE	64.465	DNA	14-MAY-2024	86	100	0	93.5172	NA	0	Pseudomonas	Unclassified	Unclassified	Unclassified	Unclassified	Unclassified	Caudoviricetes	Uroviricota	Heunggongvirae	Duplodnaviria	Group I	PHG	Pseudomonas aeruginosa PAO1
PP596839	Pseudomonas phage WP1	Pseudomonas phage WP1 Caudoviricetes Uroviricota Heunggongvirae Duplodnaviria Viruses	106862	FALSE	56.578	DNA	14-MAY-2024	219	50.2283	49.7717	70.7876	NA	0	Pseudomonas	Unclassified	Unclassified	Unclassified	Unclassified	Unclassified	Caudoviricetes	Uroviricota	Heunggongvirae	Duplodnaviria	Group I	PHG	Pseudomonas aeruginosa PAO1
PP596838	Pseudomonas phage PC1	Pseudomonas phage PC1 Caudoviricetes Uroviricota Heunggongvirae Duplodnaviria Viruses	61146	FALSE	64.387	DNA	14-MAY-2024	85	1.17647	98.8235	94.5246	NA	0	Pseudomonas	Unclassified	Unclassified	Unclassified	Unclassified	Unclassified	Caudoviricetes	Uroviricota	Heunggongvirae	Duplodnaviria	Group I	PHG	Pseudomonas aeruginosa PAO1
PP537964	Microbacterium phage SarBear	Microbacterium phage SarBear Viruses	41611	FALSE	66.73	DNA	14-MAY-2024	70	92.8571	7.14286	94.9052	NA	3	Microbacterium	Unclassified	Unclassified	Unclassified	Unclassified	Unclassified	Unclassified	Unclassified	Unclassified	Unclassified	Unclassified	PHG	Unspecified
PP537963	Microbacterium phage FireCastle	Microbacterium phage FireCastle Viruses	42959	FALSE	64.776	DNA	14-MAY-2024	60	93.3333	6.66667	94.3667	NA	0	Microbacterium	Unclassified	Unclassified	Unclassified	Unclassified	Unclassified	Unclassified	Unclassified	Unclassified	Unclassified	Unclassified	PHG	Unspecified
PP537962	Gordonia phage Morgana	Gordonia phage Morgana Viruses	87539	FALSE	67.504	DNA	14-MAY-2024	161	78.882	21.118	90.8338	NA	0	Gordonia	Unclassified	Unclassified	Unclassified	Unclassified	Unclassified	Unclassified	Unclassified	Unclassified	Unclassified	Unclassified	PHG	Unspecified
PP537961	Streptomyces phage Francob	Streptomyces phage Francob Viruses	128799	FALSE	46.989	DNA	14-MAY-2024	222	95.045	4.95495	86.6497	NA	35	Streptomyces	Unclassified	Unclassified	Unclassified	Unclassified	Unclassified	Unclassified	Unclassified	Unclassified	Unclassified	Unclassified	PHG	Unspecified
PP537960	Mycobacterium phage FreddyB	Mycobacterium phage FreddyB Viruses	58318	FALSE	61.677	DNA	14-MAY-2024	100	91	9	94.2625	NA	0	Mycobacterium	Unclassified	Unclassified	Unclassified	Unclassified	Unclassified	Unclassified	Unclassified	Unclassified	Unclassified	Unclassified	PHG	Unspecified
PP601405	Listeria phage 184	Listeria phage 184 Viruses	40682	FALSE	36.08	DNA	14-MAY-2024	66	22.7273	77.2727	88.3659	NA	0	Listeria	Unclassified	Unclassified	Unclassified	Unclassified	Unclassified	Unclassified	Unclassified	Unclassified	Unclassified	Unclassified	PHG	Listeria monocytogenes 1184
PP400790	Escherichia phage FL44	Escherichia phage FL44 Tequatrovirus Tevenvirinae Straboviridae Caudoviricetes Uroviricota Heunggongvirae Duplodnaviria Viruses	170664	FALSE	35.336	DNA	14-MAY-2024	270	15.5556	84.4444	93.9841	NA	8	Escherichia	Tequatrovirus	Tequatrovirus	Tevenvirinae	Straboviridae	Unclassified	Caudoviricetes	Uroviricota	Heunggongvirae	Duplodnaviria	Group I	PHG	Escherichia coli str. K-12 substr. MG1655
PP400789	Escherichia phage FL34	Escherichia phage FL34 Viruses	167231	FALSE	35.464	DNA	14-MAY-2024	262	83.5878	16.4122	94.5082	NA	10	Escherichia	Unclassified	Unclassified	Unclassified	Unclassified	Unclassified	Unclassified	Unclassified	Unclassified	Unclassified	Unclassified	PHG	Escherichia coli str. K-12 substr. MG1655
PP400788	Escherichia phage FL33	Escherichia phage FL33 Tequatrovirus Tevenvirinae Straboviridae Caudoviricetes Uroviricota Heunggongvirae Duplodnaviria Viruses	166988	FALSE	35.43	DNA	14-MAY-2024	262	16.4122	83.5878	94.5505	NA	10	Escherichia	Tequatrovirus	Tequatrovirus	Tevenvirinae	Straboviridae	Unclassified	Caudoviricetes	Uroviricota	Heunggongvirae	Duplodnaviria	Group I	PHG	Escherichia coli str. K-12 substr. MG1655
PP400787	Escherichia phage FL23	Escherichia phage FL23 Tequatrovirus Tevenvirinae Straboviridae Caudoviricetes Uroviricota Heunggongvirae Duplodnaviria Viruses	170663	FALSE	35.337	DNA	14-MAY-2024	270	84.4444	15.5556	93.8669	NA	8	Escherichia	Tequatrovirus	Tequatrovirus	Tevenvirinae	Straboviridae	Unclassified	Caudoviricetes	Uroviricota	Heunggongvirae	Duplodnaviria	Group I	PHG	Escherichia coli str. K-12 substr. MG1655
PP400786	Escherichia phage FL12	Escherichia phage FL12 Tequatrovirus Tevenvirinae Straboviridae Caudoviricetes Uroviricota Heunggongvirae Duplodnaviria Viruses	167688	FALSE	35.368	DNA	14-MAY-2024	259	16.6023	83.3977	93.4706	NA	8	Escherichia	Tequatrovirus	Tequatrovirus	Tevenvirinae	Straboviridae	Unclassified	Caudoviricetes	Uroviricota	Heunggongvirae	Duplodnaviria	Group I	PHG	Escherichia coli str. K-12 substr. MG1655
PP400785	Escherichia phage FL08	Escherichia phage FL08 Tequatrovirus Tevenvirinae Straboviridae Caudoviricetes Uroviricota Heunggongvirae Duplodnaviria Viruses	167645	FALSE	35.325	DNA	14-MAY-2024	259	16.6023	83.3977	94.7526	NA	8	Escherichia	Tequatrovirus	Tequatrovirus	Tevenvirinae	Straboviridae	Unclassified	Caudoviricetes	Uroviricota	Heunggongvirae	Duplodnaviria	Group I	PHG	Escherichia coli str. K-12 substr. MG1655
PP400784	Escherichia phage FL38	Escherichia phage FL38 Krischvirus Straboviridae Caudoviricetes Uroviricota Heunggongvirae Duplodnaviria Viruses	163833	FALSE	40.516	DNA	14-MAY-2024	264	17.4242	82.5758	93.6039	NA	0	Escherichia	Krischvirus	Krischvirus	Unclassified	Straboviridae	Unclassified	Caudoviricetes	Uroviricota	Heunggongvirae	Duplodnaviria	Group I	PHG	Escherichia coli str. K-12 substr. MG1655
PP400783	Escherichia phage FL37	Escherichia phage FL37 Krischvirus Straboviridae Caudoviricetes Uroviricota Heunggongvirae Duplodnaviria Viruses	164138	FALSE	40.518	DNA	14-MAY-2024	262	82.4427	17.5573	93.0351	NA	0	Escherichia	Krischvirus	Krischvirus	Unclassified	Straboviridae	Unclassified	Caudoviricetes	Uroviricota	Heunggongvirae	Duplodnaviria	Group I	PHG	Escherichia coli str. K-12 substr. MG1655
PP400782	Escherichia phage FL31	Escherichia phage FL31 Mosigvirus Tevenvirinae Straboviridae Caudoviricetes Uroviricota Heunggongvirae Duplodnaviria Viruses	168362	FALSE	37.636	DNA	14-MAY-2024	265	15.8491	84.1509	93.5514	NA	2	Escherichia	Mosigvirus	Mosigvirus	Tevenvirinae	Straboviridae	Unclassified	Caudoviricetes	Uroviricota	Heunggongvirae	Duplodnaviria	Group I	PHG	Escherichia coli str. K-12 substr. MG1655
PP400781	Escherichia phage FL20	Escherichia phage FL20 Krischvirus Straboviridae Caudoviricetes Uroviricota Heunggongvirae Duplodnaviria Viruses	164765	FALSE	40.403	DNA	14-MAY-2024	263	18.251	81.749	91.27	NA	0	Escherichia	Krischvirus	Krischvirus	Unclassified	Straboviridae	Unclassified	Caudoviricetes	Uroviricota	Heunggongvirae	Duplodnaviria	Group I	PHG	Escherichia coli str. K-12 substr. MG1655
PP400780	Escherichia phage FL18	Escherichia phage FL18 Mosigvirus Tevenvirinae Straboviridae Caudoviricetes Uroviricota Heunggongvirae Duplodnaviria Viruses	165790	FALSE	37.438	DNA	14-MAY-2024	262	84.3511	15.6489	92.7475	NA	2	Escherichia	Mosigvirus	Mosigvirus	Tevenvirinae	Straboviridae	Unclassified	Caudoviricetes	Uroviricota	Heunggongvirae	Duplodnaviria	Group I	PHG	Escherichia coli str. K-12 substr. MG1655
PP400779	Escherichia phage JM17	Escherichia phage JM17 Mosigvirus Tevenvirinae Straboviridae Caudoviricetes Uroviricota Heunggongvirae Duplodnaviria Viruses	168588	FALSE	37.494	DNA	14-MAY-2024	262	83.9695	16.0305	93.8115	NA	2	Escherichia	Mosigvirus	Mosigvirus	Tevenvirinae	Straboviridae	Unclassified	Caudoviricetes	Uroviricota	Heunggongvirae	Duplodnaviria	Group I	PHG	Escherichia coli str. K-12 substr. MG1655
PP400778	Escherichia phage FL15	Escherichia phage FL15 Krischvirus Straboviridae Caudoviricetes Uroviricota Heunggongvirae Duplodnaviria Viruses	164755	FALSE	40.487	DNA	14-MAY-2024	266	17.6692	82.3308	93.4679	NA	0	Escherichia	Krischvirus	Krischvirus	Unclassified	Straboviridae	Unclassified	Caudoviricetes	Uroviricota	Heunggongvirae	Duplodnaviria	Group I	PHG	Escherichia coli str. K-12 substr. MG1655
PP400777	Escherichia phage JM10	Escherichia phage JM10 Mosigvirus Tevenvirinae Straboviridae Caudoviricetes Uroviricota Heunggongvirae Duplodnaviria Viruses	167408	FALSE	37.562	DNA	14-MAY-2024	261	15.7088	84.2912	93.6001	NA	2	Escherichia	Mosigvirus	Mosigvirus	Tevenvirinae	Straboviridae	Unclassified	Caudoviricetes	Uroviricota	Heunggongvirae	Duplodnaviria	Group I	PHG	Escherichia coli str. K-12 substr. MG1655
PP197248	Acetoanaerobium phage ANDSL2_ph1	Acetoanaerobium phage ANDSL2_ph1 Viruses	36061	FALSE	31.727	DNA	14-MAY-2024	61	83.6066	16.3934	94.024	NA	0	Acetoanaerobium	Unclassified	Unclassified	Unclassified	Unclassified	Unclassified	Unclassified	Unclassified	Unclassified	Unclassified	Unclassified	PHG	Acetoanaerobium noterae DSL2
PP197247	Terrisporobacter phage TPDSL_ph2	Terrisporobacter phage TPDSL_ph2 Viruses	37068	FALSE	29.16	DNA	14-MAY-2024	53	92.4528	7.54717	91.9149	NA	0	Terrisporobacter	Unclassified	Unclassified	Unclassified	Unclassified	Unclassified	Unclassified	Unclassified	Unclassified	Unclassified	Unclassified	PHG	Terrisporobacter petrolearius DSL
PP197246	Terrisporobacter phage TPDSL_ph1	Terrisporobacter phage TPDSL_ph1 Viruses	55229	FALSE	37.111	DNA	14-MAY-2024	60	88.3333	11.6667	94.3472	NA	0	Terrisporobacter	Unclassified	Unclassified	Unclassified	Unclassified	Unclassified	Unclassified	Unclassified	Unclassified	Unclassified	Unclassified	PHG	Terrisporobacter petrolearius DSL
PP197245	Terrisporobacter phage TVCOM_ph1	Terrisporobacter phage TVCOM_ph1 Viruses	41547	FALSE	28.897	DNA	14-MAY-2024	54	83.3333	16.6667	88.6634	NA	0	Terrisporobacter	Unclassified	Unclassified	Unclassified	Unclassified	Unclassified	Unclassified	Unclassified	Unclassified	Unclassified	Unclassified	PHG	Terrisporobacter sp. COM
PP197244	Terrisporobacter phage TPELB_ph1	Terrisporobacter phage TPELB_ph1 Viruses	36206	FALSE	28.818	DNA	14-MAY-2024	57	91.2281	8.77193	90.5734	NA	0	Terrisporobacter	Unclassified	Unclassified	Unclassified	Unclassified	Unclassified	Unclassified	Unclassified	Unclassified	Unclassified	Unclassified	PHG	Terrisporobacter petrolearius ELB
PP738980	Salmonella phage F13076	Salmonella phage F13076 Caudoviricetes Uroviricota Heunggongvirae Duplodnaviria Viruses	162348	FALSE	35.72	DNA	13-MAY-2024	248	82.6613	17.3387	94.5771	NA	8	Salmonella	Unclassified	Unclassified	Unclassified	Unclassified	Unclassified	Caudoviricetes	Uroviricota	Heunggongvirae	Duplodnaviria	Group I	PHG	Salmonella enterica subsp. enterica serovar Enteritidis ATCC 13076
PP626088	Aeromonas phage PhiAC505_WBB	Aeromonas phage PhiAC505_WBB Caudoviricetes Uroviricota Heunggongvirae Duplodnaviria Viruses	40000	FALSE	59.375	DNA	13-MAY-2024	42	2.38095	97.619	92.7825	NA	0	Aeromonas	Unclassified	Unclassified	Unclassified	Unclassified	Unclassified	Caudoviricetes	Uroviricota	Heunggongvirae	Duplodnaviria	Group I	PHG	Unspecified
PP663284	Klebsiella phage vB_Kpn_Y1P4	Klebsiella phage vB_Kpn_Y1P4 Webervirus Drexlerviridae Caudoviricetes Uroviricota Heunggongvirae Duplodnaviria Viruses	50412	FALSE	50.597	DNA	13-MAY-2024	80	27.5	72.5	90.4904	NA	0	Klebsiella	Webervirus	Webervirus	Unclassified	Drexlerviridae	Unclassified	Caudoviricetes	Uroviricota	Heunggongvirae	Duplodnaviria	Group I	PHG	Klebsiella pneumoniae CRKP-P4 (carbapenem-resistant)
PP663283	Klebsiella phage vB_Kp_XP4	Klebsiella phage vB_Kp_XP4 Drulisvirus Slopekvirinae Autographiviridae Caudoviricetes Uroviricota Heunggongvirae Duplodnaviria Viruses	44344	FALSE	53.969	DNA	13-MAY-2024	54	100	0	94.3758	NA	0	Klebsiella	Drulisvirus	Drulisvirus	Slopekvirinae	Autographiviridae	Unclassified	Caudoviricetes	Uroviricota	Heunggongvirae	Duplodnaviria	Group I	PHG	Klebsiella pneumoniae CRKP-P4 (carbapenem-resistant)
PP759150	Escherichia phage HH3	Escherichia phage HH3 Dhillonvirus Caudoviricetes Uroviricota Heunggongvirae Duplodnaviria Viruses	44661	FALSE	54.486	DNA	14-MAY-2024	58	58.6207	41.3793	92.302	NA	0	Escherichia	Dhillonvirus	Dhillonvirus	Unclassified	Unclassified	Unclassified	Caudoviricetes	Uroviricota	Heunggongvirae	Duplodnaviria	Group I	PHG	Escherichia sp.
PP747227	Mycolicibacterium phage phi1_186001	Mycolicibacterium phage phi1_186001 Caudoviricetes Uroviricota Heunggongvirae Duplodnaviria Viruses	58317	FALSE	61.233	DNA	11-MAY-2024	98	95.9184	4.08163	94.5711	NA	1	Mycolicibacterium	Unclassified	Unclassified	Unclassified	Unclassified	Unclassified	Caudoviricetes	Uroviricota	Heunggongvirae	Duplodnaviria	Group I	PHG	Mycolicibacterium smegmatis MC2 155
PP747318	Enterococcus phage vB_EF_Enf3	Enterococcus phage vB_EF_Enf3 Efquatrovirus Caudoviricetes Uroviricota Heunggongvirae Duplodnaviria Viruses	36202	FALSE	34.363	DNA	11-MAY-2024	52	40.3846	59.6154	87.2438	NA	0	Enterococcus	Efquatrovirus	Efquatrovirus	Unclassified	Unclassified	Unclassified	Caudoviricetes	Uroviricota	Heunggongvirae	Duplodnaviria	Group I	PHG	Enterococcus faecalis EnF3
OR644643	Klebsiella phage NU-KP11	Klebsiella phage NU-KP11 Slopekvirus Straboviridae Caudoviricetes Uroviricota Heunggongvirae Duplodnaviria Viruses	176005	FALSE	41.945	DNA	10-MAY-2024	272	54.0441	45.9559	95.1291	NA	1	Klebsiella	Slopekvirus	Slopekvirus	Unclassified	Straboviridae	Unclassified	Caudoviricetes	Uroviricota	Heunggongvirae	Duplodnaviria	Group I	PHG	Klebsiella pneumoniae
OZ038342	Acinetobacter phage vB_AbaS_Silvergun	Acinetobacter phage vB_AbaS_Silvergun Viruses	46864	FALSE	52.657	DNA	2024-06-07	93	86.0215	13.9785	91.7677	NA	1	Acinetobacter	Unclassified	Unclassified	Unclassified	Unclassified	Unclassified	Unclassified	Unclassified	Unclassified	Unclassified	Unclassified	PHG	Unspecified
OZ038341	Acinetobacter phage vB_AbaM_Highwayman	Acinetobacter phage vB_AbaM_Highwayman Viruses	45046	FALSE	37.952	DNA	2024-06-07	81	86.4198	13.5802	91.9061	NA	0	Acinetobacter	Unclassified	Unclassified	Unclassified	Unclassified	Unclassified	Unclassified	Unclassified	Unclassified	Unclassified	Unclassified	PHG	Unspecified
OZ038340	Tegunavirus sp. BRC001	Tegunavirus sp. BRC001 Tegunavirus Tevenvirinae Straboviridae Caudoviricetes Uroviricota Heunggongvirae Duplodnaviria Viruses	167177	FALSE	36.319	DNA	09-MAY-2024	252	82.5397	17.4603	94.1344	NA	8	Unspecified	Tegunavirus	Tegunavirus	Tevenvirinae	Straboviridae	Unclassified	Caudoviricetes	Uroviricota	Heunggongvirae	Duplodnaviria	Group I	PHG	Unspecified
OZ038339	Acinetobacter phage vB_AbaM_Konradin-v2	Acinetobacter phage vB_AbaM_Konradin-v2 Viruses	164573	FALSE	36.778	DNA	2024-06-07	244	83.1967	16.8033	93.762	NA	8	Acinetobacter	Unclassified	Unclassified	Unclassified	Unclassified	Unclassified	Unclassified	Unclassified	Unclassified	Unclassified	Unclassified	PHG	Unspecified
OZ038338	Acinetobacter phage vB_AbaP_ABW132	Acinetobacter phage vB_AbaP_ABW132 Viruses	41103	FALSE	39.08	DNA	2024-06-07	48	97.9167	2.08333	89.6723	NA	0	Acinetobacter	Unclassified	Unclassified	Unclassified	Unclassified	Unclassified	Unclassified	Unclassified	Unclassified	Unclassified	Unclassified	PHG	Unspecified
OZ038337	Acinetobacter phage vB_AbaM_Rocket	Acinetobacter phage vB_AbaM_Rocket Viruses	104232	FALSE	37.825	DNA	2024-06-07	161	83.8509	16.1491	91.4997	NA	14	Acinetobacter	Unclassified	Unclassified	Unclassified	Unclassified	Unclassified	Unclassified	Unclassified	Unclassified	Unclassified	Unclassified	PHG	Unspecified
OZ038336	Acinetobacter phage vB_AbaM_PhT2-v2	Acinetobacter phage vB_AbaM_PhT2-v2 Viruses	169554	FALSE	36.375	DNA	2024-06-07	254	17.3228	82.6772	93.7707	NA	7	Acinetobacter	Unclassified	Unclassified	Unclassified	Unclassified	Unclassified	Unclassified	Unclassified	Unclassified	Unclassified	Unclassified	PHG	Unspecified
OZ038335	Acinetobacter phage vB_AbaM_KissB	Acinetobacter phage vB_AbaM_KissB Viruses	102626	FALSE	37.75	DNA	2024-06-07	161	15.528	84.472	91.0705	NA	13	Acinetobacter	Unclassified	Unclassified	Unclassified	Unclassified	Unclassified	Unclassified	Unclassified	Unclassified	Unclassified	Unclassified	PHG	Unspecified
OZ038334	Acinetobacter phage vB_AbaP_ABW311	Acinetobacter phage vB_AbaP_ABW311 Viruses	40892	FALSE	39.48	DNA	2024-06-07	50	100	0	92.6587	NA	0	Acinetobacter	Unclassified	Unclassified	Unclassified	Unclassified	Unclassified	Unclassified	Unclassified	Unclassified	Unclassified	Unclassified	PHG	Unspecified
OZ038333	Acinetobacter phage vB_AbaP_Margaret	Acinetobacter phage vB_AbaP_Margaret Viruses	41685	FALSE	39.184	DNA	2024-06-07	48	0	100	90.6585	NA	0	Acinetobacter	Unclassified	Unclassified	Unclassified	Unclassified	Unclassified	Unclassified	Unclassified	Unclassified	Unclassified	Unclassified	PHG	Unspecified
OZ038332	Acinetobacter phage vB_AbaP_Fishpie	Acinetobacter phage vB_AbaP_Fishpie Viruses	40736	FALSE	39.39	DNA	2024-06-07	52	100	0	93.912	NA	0	Acinetobacter	Unclassified	Unclassified	Unclassified	Unclassified	Unclassified	Unclassified	Unclassified	Unclassified	Unclassified	Unclassified	PHG	Unspecified
OZ038331	Acinetobacter phage vB_AbaP_Tama	Acinetobacter phage vB_AbaP_Tama Viruses	41641	FALSE	39.485	DNA	2024-06-07	47	100	0	88.1607	NA	0	Acinetobacter	Unclassified	Unclassified	Unclassified	Unclassified	Unclassified	Unclassified	Unclassified	Unclassified	Unclassified	Unclassified	PHG	Unspecified
OZ038330	Acinetobacter phage vB_AbaP_Dino	Acinetobacter phage vB_AbaP_Dino Viruses	41561	FALSE	39.371	DNA	2024-06-07	52	0	100	92.3654	NA	0	Acinetobacter	Unclassified	Unclassified	Unclassified	Unclassified	Unclassified	Unclassified	Unclassified	Unclassified	Unclassified	Unclassified	PHG	Unspecified
OR896839	Salmonella phage S147_CPL00262	Salmonella phage S147_CPL00262 Teetrevirus Studiervirinae Autographiviridae Caudoviricetes Uroviricota Heunggongvirae Duplodnaviria Viruses	38265	FALSE	50.759	DNA	09-MAY-2024	45	100	0	89.5257	NA	0	Salmonella	Teetrevirus	Teetrevirus	Studiervirinae	Autographiviridae	Unclassified	Caudoviricetes	Uroviricota	Heunggongvirae	Duplodnaviria	Group I	PHG	Escherichia coli
OM718002	Pseudomonas phage Churi	Pseudomonas phage Churi Phikzvirus Caudoviricetes Uroviricota Heunggongvirae Duplodnaviria Viruses	282824	TRUE	36.908	DNA	09-MAY-2024	363	17.6309	82.3691	91.6577	NA	7	Pseudomonas	Phikzvirus	Phikzvirus	Unclassified	Unclassified	Unclassified	Caudoviricetes	Uroviricota	Heunggongvirae	Duplodnaviria	Group I	PHG	Pseudomonas aeruginosa
PP767789	Clostridioides phage phiCDKH02	Clostridioides phage phiCDKH02 Viruses	55997	FALSE	28.639	DNA	08-MAY-2024	71	87.3239	12.6761	88.8458	NA	0	Clostridioides	Unclassified	Unclassified	Unclassified	Unclassified	Unclassified	Unclassified	Unclassified	Unclassified	Unclassified	Unclassified	PHG	Clostridioides difficile CD500-12
PP438655	Salmonella phage 1586	Salmonella phage 1586 Epseptimavirus Markadamsvirinae Demerecviridae Caudoviricetes Uroviricota Heunggongvirae Duplodnaviria Viruses	109930	FALSE	39.863	DNA	14-MAY-2024	164	70.122	29.878	89.2195	NA	17	Salmonella	Epseptimavirus	Epseptimavirus	Markadamsvirinae	Demerecviridae	Unclassified	Caudoviricetes	Uroviricota	Heunggongvirae	Duplodnaviria	Group I	PHG	Salmonella enterica
PP444719	Proteus phage J3S	Proteus phage J3S Grimontviridae Caudoviricetes Uroviricota Heunggongvirae Duplodnaviria Viruses	91031	FALSE	35.061	DNA	14-MAY-2024	139	82.7338	17.2662	93.0123	NA	4	Proteus	Grimontviridae	Unclassified	Unclassified	Grimontviridae	Unclassified	Caudoviricetes	Uroviricota	Heunggongvirae	Duplodnaviria	Group I	PHG	Proteus mirabilis
PP534475	Escherichia phage YJin-2024a	Escherichia phage YJin-2024a Tequintavirus Markadamsvirinae Demerecviridae Caudoviricetes Uroviricota Heunggongvirae Duplodnaviria Viruses	108429	FALSE	38.937	DNA	07-MAY-2024	158	29.7468	70.2532	87.128	NA	23	Escherichia	Tequintavirus	Tequintavirus	Markadamsvirinae	Demerecviridae	Unclassified	Caudoviricetes	Uroviricota	Heunggongvirae	Duplodnaviria	Group I	PHG	Escherichia coli
PP438436	Leptolyngbya phage Lbo-JY46	Leptolyngbya phage Lbo-JY46 Caudoviricetes Uroviricota Heunggongvirae Duplodnaviria Viruses	125312	FALSE	32.166	DNA	07-MAY-2024	158	67.7215	32.2785	92.7078	NA	18	Leptolyngbya	Unclassified	Unclassified	Unclassified	Unclassified	Unclassified	Caudoviricetes	Uroviricota	Heunggongvirae	Duplodnaviria	Group I	PHG	Unspecified
PP438435	Dolichospermum phage Dfl-JY45	Dolichospermum phage Dfl-JY45 Viruses	208985	TRUE	65.69	DNA	07-MAY-2024	226	41.5929	58.4071	92.2272	NA	0	Dolichospermum	Unclassified	Unclassified	Unclassified	Unclassified	Unclassified	Unclassified	Unclassified	Unclassified	Unclassified	Unclassified	PHG	Unspecified
PP438434	Planktothrix phage Pag-JY44	Planktothrix phage Pag-JY44 Viruses	42586	FALSE	53.52	DNA	07-MAY-2024	31	38.7097	61.2903	87.2752	NA	0	Planktothrix	Unclassified	Unclassified	Unclassified	Unclassified	Unclassified	Unclassified	Unclassified	Unclassified	Unclassified	Unclassified	PHG	Unspecified
PP438433	Synechococcus phage Ssp-JY43	Synechococcus phage Ssp-JY43 Viruses	11194	FALSE	53.743	DNA	07-MAY-2024	17	11.7647	88.2353	85.1438	NA	0	Synechococcus	Unclassified	Unclassified	Unclassified	Unclassified	Unclassified	Unclassified	Unclassified	Unclassified	Unclassified	Unclassified	PHG	Unspecified
PP438432	Synechococcus phage Ssp-JY42	Synechococcus phage Ssp-JY42 Caudoviricetes Uroviricota Heunggongvirae Duplodnaviria Viruses	53864	FALSE	67.435	DNA	07-MAY-2024	88	38.6364	61.3636	92.7447	NA	0	Synechococcus	Unclassified	Unclassified	Unclassified	Unclassified	Unclassified	Caudoviricetes	Uroviricota	Heunggongvirae	Duplodnaviria	Group I	PHG	Unspecified
PP438431	Synechococcus phage Ssp-JY41	Synechococcus phage Ssp-JY41 Viruses	20387	FALSE	56.806	DNA	07-MAY-2024	23	52.1739	47.8261	83.2001	NA	0	Synechococcus	Unclassified	Unclassified	Unclassified	Unclassified	Unclassified	Unclassified	Unclassified	Unclassified	Unclassified	Unclassified	PHG	Unspecified
PP438430	Synechococcus phage Ssp-JY40	Synechococcus phage Ssp-JY40 Caudoviricetes Uroviricota Heunggongvirae Duplodnaviria Viruses	45012	FALSE	62.801	DNA	07-MAY-2024	76	69.7368	30.2632	95.4212	NA	0	Synechococcus	Unclassified	Unclassified	Unclassified	Unclassified	Unclassified	Caudoviricetes	Uroviricota	Heunggongvirae	Duplodnaviria	Group I	PHG	Unspecified
PP438429	Synechococcus phage Ssp-JY39	Synechococcus phage Ssp-JY39 Caudoviricetes Uroviricota Heunggongvirae Duplodnaviria Viruses	58705	FALSE	61.128	DNA	07-MAY-2024	85	43.5294	56.4706	89.0112	NA	0	Synechococcus	Unclassified	Unclassified	Unclassified	Unclassified	Unclassified	Caudoviricetes	Uroviricota	Heunggongvirae	Duplodnaviria	Group I	PHG	Unspecified
PP438428	Synechococcus phage Ssp-JY38	Synechococcus phage Ssp-JY38 Caudoviricetes Uroviricota Heunggongvirae Duplodnaviria Viruses	65598	FALSE	58.631	DNA	07-MAY-2024	103	41.7476	58.2524	93.8718	NA	0	Synechococcus	Unclassified	Unclassified	Unclassified	Unclassified	Unclassified	Caudoviricetes	Uroviricota	Heunggongvirae	Duplodnaviria	Group I	PHG	Unspecified
PP438427	Synechococcus phage Ssp-JY37	Synechococcus phage Ssp-JY37 Caudoviricetes Uroviricota Heunggongvirae Duplodnaviria Viruses	34467	FALSE	55.381	DNA	07-MAY-2024	49	71.4286	28.5714	89.6075	NA	0	Synechococcus	Unclassified	Unclassified	Unclassified	Unclassified	Unclassified	Caudoviricetes	Uroviricota	Heunggongvirae	Duplodnaviria	Group I	PHG	Unspecified
PP438426	Microcystis phage Mae-JY35	Microcystis phage Mae-JY35 Caudoviricetes Uroviricota Heunggongvirae Duplodnaviria Viruses	42400	FALSE	60.616	DNA	07-MAY-2024	70	61.4286	38.5714	90.4882	NA	0	Microcystis	Unclassified	Unclassified	Unclassified	Unclassified	Unclassified	Caudoviricetes	Uroviricota	Heunggongvirae	Duplodnaviria	Group I	PHG	Unspecified
PP438425	Microcystis phage Mel-JY34	Microcystis phage Mel-JY34 Caudoviricetes Uroviricota Heunggongvirae Duplodnaviria Viruses	44433	FALSE	59.481	DNA	07-MAY-2024	63	66.6667	33.3333	93.8154	NA	0	Microcystis	Unclassified	Unclassified	Unclassified	Unclassified	Unclassified	Caudoviricetes	Uroviricota	Heunggongvirae	Duplodnaviria	Group I	PHG	Unspecified
PP438424	Microcystis phage Mel-JY33	Microcystis phage Mel-JY33 Caudoviricetes Uroviricota Heunggongvirae Duplodnaviria Viruses	47173	FALSE	67.399	DNA	07-MAY-2024	54	61.1111	38.8889	97.5494	NA	0	Microcystis	Unclassified	Unclassified	Unclassified	Unclassified	Unclassified	Caudoviricetes	Uroviricota	Heunggongvirae	Duplodnaviria	Group I	PHG	Unspecified
PP438423	Microcystis phage Mwe-JY31	Microcystis phage Mwe-JY31 Viruses	22207	FALSE	35.471	DNA	07-MAY-2024	18	11.1111	88.8889	79.0156	NA	0	Microcystis	Unclassified	Unclassified	Unclassified	Unclassified	Unclassified	Unclassified	Unclassified	Unclassified	Unclassified	Unclassified	PHG	Unspecified
PP438422	Microcystis phage Mae-JY30	Microcystis phage Mae-JY30 Caudoviricetes Uroviricota Heunggongvirae Duplodnaviria Viruses	61694	FALSE	65.992	DNA	07-MAY-2024	88	77.2727	22.7273	93.578	NA	0	Microcystis	Unclassified	Unclassified	Unclassified	Unclassified	Unclassified	Caudoviricetes	Uroviricota	Heunggongvirae	Duplodnaviria	Group I	PHG	Unspecified
PP438421	Microcystis phage Mae-JY29	Microcystis phage Mae-JY29 Caudoviricetes Uroviricota Heunggongvirae Duplodnaviria Viruses	37236	FALSE	64.008	DNA	07-MAY-2024	54	87.037	12.963	92.4186	NA	0	Microcystis	Unclassified	Unclassified	Unclassified	Unclassified	Unclassified	Caudoviricetes	Uroviricota	Heunggongvirae	Duplodnaviria	Group I	PHG	Unspecified
PP438420	Microcystis phage Mae-JY28	Microcystis phage Mae-JY28 Caudoviricetes Uroviricota Heunggongvirae Duplodnaviria Viruses	40271	FALSE	63.616	DNA	07-MAY-2024	59	76.2712	23.7288	93.499	NA	0	Microcystis	Unclassified	Unclassified	Unclassified	Unclassified	Unclassified	Caudoviricetes	Uroviricota	Heunggongvirae	Duplodnaviria	Group I	PHG	Unspecified
PP438419	Planktothrix phage Pra-JY27	Planktothrix phage Pra-JY27 Caudoviricetes Uroviricota Heunggongvirae Duplodnaviria Viruses	65014	FALSE	68.851	DNA	07-MAY-2024	104	63.4615	36.5385	92.9938	NA	0	Planktothrix	Unclassified	Unclassified	Unclassified	Unclassified	Unclassified	Caudoviricetes	Uroviricota	Heunggongvirae	Duplodnaviria	Group I	PHG	Unspecified
PP438418	Microcystis phage Mwe-JY26	Microcystis phage Mwe-JY26 Caudoviricetes Uroviricota Heunggongvirae Duplodnaviria Viruses	101250	FALSE	59.917	DNA	07-MAY-2024	151	72.1854	27.8146	86.1699	NA	23	Microcystis	Unclassified	Unclassified	Unclassified	Unclassified	Unclassified	Caudoviricetes	Uroviricota	Heunggongvirae	Duplodnaviria	Group I	PHG	Unspecified
PP438417	Microcystis phage Mwe-JY25	Microcystis phage Mwe-JY25 Caudoviricetes Uroviricota Heunggongvirae Duplodnaviria Viruses	41316	FALSE	68.613	DNA	07-MAY-2024	62	61.2903	38.7097	95.6143	NA	0	Microcystis	Unclassified	Unclassified	Unclassified	Unclassified	Unclassified	Caudoviricetes	Uroviricota	Heunggongvirae	Duplodnaviria	Group I	PHG	Unspecified
PP438416	Microcystis phage Mae-JY24	Microcystis phage Mae-JY24 Caudoviricetes Uroviricota Heunggongvirae Duplodnaviria Viruses	43641	FALSE	60.86	DNA	07-MAY-2024	73	64.3836	35.6164	95.8892	NA	0	Microcystis	Unclassified	Unclassified	Unclassified	Unclassified	Unclassified	Caudoviricetes	Uroviricota	Heunggongvirae	Duplodnaviria	Group I	PHG	Unspecified
PP438415	Dolichospermum phage Dfl-JY23	Dolichospermum phage Dfl-JY23 Caudoviricetes Uroviricota Heunggongvirae Duplodnaviria Viruses	69209	FALSE	35.979	DNA	07-MAY-2024	95	76.8421	23.1579	88.4451	NA	0	Dolichospermum	Unclassified	Unclassified	Unclassified	Unclassified	Unclassified	Caudoviricetes	Uroviricota	Heunggongvirae	Duplodnaviria	Group I	PHG	Unspecified
PP438414	Microcystis phage Mae-JY22	Microcystis phage Mae-JY22 Caudoviricetes Uroviricota Heunggongvirae Duplodnaviria Viruses	41362	FALSE	66.887	DNA	07-MAY-2024	61	31.1475	68.8525	93.9558	NA	0	Microcystis	Unclassified	Unclassified	Unclassified	Unclassified	Unclassified	Caudoviricetes	Uroviricota	Heunggongvirae	Duplodnaviria	Group I	PHG	Unspecified
PP438413	Nostoc phage Nsp-JY21	Nostoc phage Nsp-JY21 Caudoviricetes Uroviricota Heunggongvirae Duplodnaviria Viruses	42004	FALSE	64.372	DNA	07-MAY-2024	55	61.8182	38.1818	92.4698	NA	0	Nostoc	Unclassified	Unclassified	Unclassified	Unclassified	Unclassified	Caudoviricetes	Uroviricota	Heunggongvirae	Duplodnaviria	Group I	PHG	Unspecified
PP438412	Microcystis phage Mvi-JY20	Microcystis phage Mvi-JY20 Caudoviricetes Uroviricota Heunggongvirae Duplodnaviria Viruses	107975	FALSE	50.891	DNA	07-MAY-2024	152	97.3684	2.63158	92.8965	NA	8	Microcystis	Unclassified	Unclassified	Unclassified	Unclassified	Unclassified	Caudoviricetes	Uroviricota	Heunggongvirae	Duplodnaviria	Group I	PHG	Unspecified
PP438411	Leptolyngbya phage Lsp-JY19	Leptolyngbya phage Lsp-JY19 Caudoviricetes Uroviricota Heunggongvirae Duplodnaviria Viruses	37390	FALSE	67.711	DNA	07-MAY-2024	48	64.5833	35.4167	92.728	NA	0	Leptolyngbya	Unclassified	Unclassified	Unclassified	Unclassified	Unclassified	Caudoviricetes	Uroviricota	Heunggongvirae	Duplodnaviria	Group I	PHG	Unspecified
PP438410	Nostoc phage Nsp-JY18	Nostoc phage Nsp-JY18 Caudoviricetes Uroviricota Heunggongvirae Duplodnaviria Viruses	47639	FALSE	67.199	DNA	07-MAY-2024	53	60.3774	39.6226	96.8786	NA	0	Nostoc	Unclassified	Unclassified	Unclassified	Unclassified	Unclassified	Caudoviricetes	Uroviricota	Heunggongvirae	Duplodnaviria	Group I	PHG	Unspecified
PP438409	Leptolyngbya phage Lsp-JY17	Leptolyngbya phage Lsp-JY17 Wumptrevirus Caudoviricetes Uroviricota Heunggongvirae Duplodnaviria Viruses	42320	FALSE	46.723	DNA	07-MAY-2024	43	65.1163	34.8837	93.698	NA	1	Leptolyngbya	Wumptrevirus	Wumptrevirus	Unclassified	Unclassified	Unclassified	Caudoviricetes	Uroviricota	Heunggongvirae	Duplodnaviria	Group I	PHG	Unspecified
PP438408	Leptolyngbya phage Lbo-JY16	Leptolyngbya phage Lbo-JY16 Caudoviricetes Uroviricota Heunggongvirae Duplodnaviria Viruses	41708	FALSE	55.572	DNA	07-MAY-2024	78	35.8974	64.1026	95.1017	NA	3	Leptolyngbya	Unclassified	Unclassified	Unclassified	Unclassified	Unclassified	Caudoviricetes	Uroviricota	Heunggongvirae	Duplodnaviria	Group I	PHG	Unspecified
PP438407	Dolichospermum phage Dfl-JY14	Dolichospermum phage Dfl-JY14 Viruses	19462	FALSE	63.375	DNA	07-MAY-2024	24	45.8333	54.1667	81.6514	NA	0	Dolichospermum	Unclassified	Unclassified	Unclassified	Unclassified	Unclassified	Unclassified	Unclassified	Unclassified	Unclassified	Unclassified	PHG	Unspecified
PP438406	Microcystis phage Mwe-JY13	Microcystis phage Mwe-JY13 Caudoviricetes Uroviricota Heunggongvirae Duplodnaviria Viruses	41296	FALSE	55.369	DNA	07-MAY-2024	61	52.459	47.541	91.7086	NA	0	Microcystis	Unclassified	Unclassified	Unclassified	Unclassified	Unclassified	Caudoviricetes	Uroviricota	Heunggongvirae	Duplodnaviria	Group I	PHG	Unspecified
PP438405	Leptolyngbya phage Lbo-JY12	Leptolyngbya phage Lbo-JY12 Wumptrevirus Caudoviricetes Uroviricota Heunggongvirae Duplodnaviria Viruses	41736	FALSE	46.416	DNA	07-MAY-2024	41	56.0976	43.9024	93.5595	NA	0	Leptolyngbya	Wumptrevirus	Wumptrevirus	Unclassified	Unclassified	Unclassified	Caudoviricetes	Uroviricota	Heunggongvirae	Duplodnaviria	Group I	PHG	Unspecified
PP438404	Aphanizomenon phage Afl-JY11	Aphanizomenon phage Afl-JY11 Viruses	42586	FALSE	53.52	DNA	07-MAY-2024	31	61.2903	38.7097	87.2681	NA	0	Aphanizomenon	Unclassified	Unclassified	Unclassified	Unclassified	Unclassified	Unclassified	Unclassified	Unclassified	Unclassified	Unclassified	PHG	Unspecified
PP408255	Pseudomonas phage vB_Pa-PAC8	Pseudomonas phage vB_Pa-PAC8 Pbunavirus Caudoviricetes Uroviricota Heunggongvirae Duplodnaviria Viruses	65830	FALSE	54.969	DNA	07-MAY-2024	93	41.9355	58.0645	92.8346	NA	0	Pseudomonas	Pbunavirus	Pbunavirus	Unclassified	Unclassified	Unclassified	Caudoviricetes	Uroviricota	Heunggongvirae	Duplodnaviria	Group I	PHG	Pseudomonas aeruginosa PA14
PP408254	Pseudomonas phage vB_Pa-PAC7	Pseudomonas phage vB_Pa-PAC7 Yuavirus Rabinowitzvirinae Mesyanzhinovviridae Caudoviricetes Uroviricota Heunggongvirae Duplodnaviria Viruses	62356	FALSE	64.509	DNA	07-MAY-2024	89	0	100	94.8313	NA	0	Pseudomonas	Yuavirus	Yuavirus	Rabinowitzvirinae	Mesyanzhinovviridae	Unclassified	Caudoviricetes	Uroviricota	Heunggongvirae	Duplodnaviria	Group I	PHG	Pseudomonas aeruginosa PA14
PP408253	Pseudomonas phage vB_Pa-PAC6	Pseudomonas phage vB_Pa-PAC6 Yuavirus Rabinowitzvirinae Mesyanzhinovviridae Caudoviricetes Uroviricota Heunggongvirae Duplodnaviria Viruses	60364	FALSE	64.489	DNA	07-MAY-2024	85	0	100	94.944	NA	0	Pseudomonas	Yuavirus	Yuavirus	Rabinowitzvirinae	Mesyanzhinovviridae	Unclassified	Caudoviricetes	Uroviricota	Heunggongvirae	Duplodnaviria	Group I	PHG	Pseudomonas aeruginosa PA14
PP408252	Pseudomonas phage vB_Pa-PAC5	Pseudomonas phage vB_Pa-PAC5 Yuavirus Rabinowitzvirinae Mesyanzhinovviridae Caudoviricetes Uroviricota Heunggongvirae Duplodnaviria Viruses	61631	FALSE	64.443	DNA	07-MAY-2024	88	100	0	94.9246	NA	0	Pseudomonas	Yuavirus	Yuavirus	Rabinowitzvirinae	Mesyanzhinovviridae	Unclassified	Caudoviricetes	Uroviricota	Heunggongvirae	Duplodnaviria	Group I	PHG	Pseudomonas aeruginosa PAO1
PP408251	Pseudomonas phage vB_Pa-PAC4	Pseudomonas phage vB_Pa-PAC4 Yuavirus Rabinowitzvirinae Mesyanzhinovviridae Caudoviricetes Uroviricota Heunggongvirae Duplodnaviria Viruses	62151	FALSE	64.425	DNA	07-MAY-2024	89	0	100	94.2945	NA	0	Pseudomonas	Yuavirus	Yuavirus	Rabinowitzvirinae	Mesyanzhinovviridae	Unclassified	Caudoviricetes	Uroviricota	Heunggongvirae	Duplodnaviria	Group I	PHG	Pseudomonas aeruginosa PAO1
PP408250	Pseudomonas phage vB_Pa-PAC3	Pseudomonas phage vB_Pa-PAC3 Pbunavirus Caudoviricetes Uroviricota Heunggongvirae Duplodnaviria Viruses	66030	FALSE	55.36	DNA	07-MAY-2024	92	56.5217	43.4783	92.5988	NA	0	Pseudomonas	Pbunavirus	Pbunavirus	Unclassified	Unclassified	Unclassified	Caudoviricetes	Uroviricota	Heunggongvirae	Duplodnaviria	Group I	PHG	Pseudomonas aeruginosa PAO1
PP408249	Pseudomonas phage vB_Pa-PAC2	Pseudomonas phage vB_Pa-PAC2 Wroclawvirus Arenbergviridae Caudoviricetes Uroviricota Heunggongvirae Duplodnaviria Viruses	286418	TRUE	33.233	DNA	07-MAY-2024	398	87.6884	12.3116	87.5238	NA	12	Pseudomonas	Wroclawvirus	Wroclawvirus	Unclassified	Arenbergviridae	Unclassified	Caudoviricetes	Uroviricota	Heunggongvirae	Duplodnaviria	Group I	PHG	Pseudomonas aeruginosa PAO1
PP408248	Pseudomonas phage vB_Pa-PAC1	Pseudomonas phage vB_Pa-PAC1 Septimatrevirus Caudoviricetes Uroviricota Heunggongvirae Duplodnaviria Viruses	42680	FALSE	53.796	DNA	07-MAY-2024	53	83.0189	16.9811	90.3304	NA	0	Pseudomonas	Septimatrevirus	Septimatrevirus	Unclassified	Unclassified	Unclassified	Caudoviricetes	Uroviricota	Heunggongvirae	Duplodnaviria	Group I	PHG	Pseudomonas aeruginosa PAO1
PP660556	Klebsiella phage SAKp28	Klebsiella phage SAKp28 Viruses	61789	FALSE	40.863	DNA	07-MAY-2024	116	50	50	94.8664	NA	0	Klebsiella	Unclassified	Unclassified	Unclassified	Unclassified	Unclassified	Unclassified	Unclassified	Unclassified	Unclassified	Unclassified	PHG	Klebsiella pneumoniae (clinical isolate no. 28)
PP660555	Klebsiella phage SAKp26	Klebsiella phage SAKp26 Caudoviricetes Uroviricota Heunggongvirae Duplodnaviria Viruses	16007	FALSE	52.427	DNA	07-MAY-2024	23	100	0	93.7777	NA	0	Klebsiella	Unclassified	Unclassified	Unclassified	Unclassified	Unclassified	Caudoviricetes	Uroviricota	Heunggongvirae	Duplodnaviria	Group I	PHG	Klebsiella pneumoniae (clinical isolate no. 26)
PP660554	Klebsiella phage SAKp15	Klebsiella phage SAKp15 Yonseivirus Casjensviridae Caudoviricetes Uroviricota Heunggongvirae Duplodnaviria Viruses	61423	FALSE	55.99	DNA	07-MAY-2024	79	60.7595	39.2405	94.2253	NA	0	Klebsiella	Yonseivirus	Yonseivirus	Unclassified	Casjensviridae	Unclassified	Caudoviricetes	Uroviricota	Heunggongvirae	Duplodnaviria	Group I	PHG	Klebsiella pneumoniae (clinical isolate no. 15)
OR420712	Oceanotoga phage vB_OteS-UFV02	Oceanotoga phage vB_OteS-UFV02 Caudoviricetes Uroviricota Heunggongvirae Duplodnaviria Viruses	53482	FALSE	31.422	DNA	07-MAY-2024	75	37.3333	62.6667	93.0089	NA	0	Oceanotoga	Unclassified	Unclassified	Unclassified	Unclassified	Unclassified	Caudoviricetes	Uroviricota	Heunggongvirae	Duplodnaviria	Group I	PHG	Unspecified
OQ851295	Vibrio phage PVP-XSN	Vibrio phage PVP-XSN Caudoviricetes Uroviricota Heunggongvirae Duplodnaviria Viruses	45651	FALSE	42.424	DNA	14-MAY-2024	64	96.875	3.125	91.3058	NA	0	Vibrio	Unclassified	Unclassified	Unclassified	Unclassified	Unclassified	Caudoviricetes	Uroviricota	Heunggongvirae	Duplodnaviria	Group I	PHG	Vibrio parahaemolyticus
OQ448195	Staphylococcus phage 110	Staphylococcus phage 110 Sepunavirus Twortvirinae Herelleviridae Caudoviricetes Uroviricota Heunggongvirae Duplodnaviria Viruses	141747	FALSE	27.896	DNA	06-MAY-2024	207	77.2947	22.7053	87.731	NA	0	Staphylococcus	Sepunavirus	Sepunavirus	Twortvirinae	Herelleviridae	Unclassified	Caudoviricetes	Uroviricota	Heunggongvirae	Duplodnaviria	Group I	PHG	Unspecified
OQ448194	Staphylococcus phage 80B	Staphylococcus phage 80B Sepunavirus Twortvirinae Herelleviridae Caudoviricetes Uroviricota Heunggongvirae Duplodnaviria Viruses	139645	FALSE	27.998	DNA	06-MAY-2024	203	77.8325	22.1675	88.2309	NA	0	Staphylococcus	Sepunavirus	Sepunavirus	Twortvirinae	Herelleviridae	Unclassified	Caudoviricetes	Uroviricota	Heunggongvirae	Duplodnaviria	Group I	PHG	Unspecified
OQ448193	Staphylococcus phage 80A	Staphylococcus phage 80A Sepunavirus Twortvirinae Herelleviridae Caudoviricetes Uroviricota Heunggongvirae Duplodnaviria Viruses	139772	FALSE	27.993	DNA	06-MAY-2024	202	77.7228	22.2772	88.1013	NA	0	Staphylococcus	Sepunavirus	Sepunavirus	Twortvirinae	Herelleviridae	Unclassified	Caudoviricetes	Uroviricota	Heunggongvirae	Duplodnaviria	Group I	PHG	Unspecified
OQ627712	Acinetobacter phage AB1I1M-1	Acinetobacter phage AB1I1M-1 Viruses	168437	FALSE	34.505	DNA	14-MAY-2024	253	16.2055	83.7945	94.5368	NA	12	Acinetobacter	Unclassified	Unclassified	Unclassified	Unclassified	Unclassified	Unclassified	Unclassified	Unclassified	Unclassified	Unclassified	PHG	Acinetobacter baumannii
PP680570	Enterococcus phage VRE9_4	Enterococcus phage VRE9_4 Caudoviricetes Uroviricota Heunggongvirae Duplodnaviria Viruses	134070	FALSE	31.62	DNA	05-MAY-2024	155	59.3548	40.6452	90.1298	NA	8	Enterococcus	Unclassified	Unclassified	Unclassified	Unclassified	Unclassified	Caudoviricetes	Uroviricota	Heunggongvirae	Duplodnaviria	Group I	PHG	Enterococcus faecium
PP680569	Enterococcus phage VRE9_3	Enterococcus phage VRE9_3 Caudoviricetes Uroviricota Heunggongvirae Duplodnaviria Viruses	137748	FALSE	31.8	DNA	05-MAY-2024	162	63.5802	36.4198	88.5225	NA	15	Enterococcus	Unclassified	Unclassified	Unclassified	Unclassified	Unclassified	Caudoviricetes	Uroviricota	Heunggongvirae	Duplodnaviria	Group I	PHG	Enterococcus faecium
PP680568	Enterococcus phage VRE9_2	Enterococcus phage VRE9_2 Caudoviricetes Uroviricota Heunggongvirae Duplodnaviria Viruses	140257	FALSE	31.25	DNA	05-MAY-2024	169	60.355	39.645	88.6202	NA	17	Enterococcus	Unclassified	Unclassified	Unclassified	Unclassified	Unclassified	Caudoviricetes	Uroviricota	Heunggongvirae	Duplodnaviria	Group I	PHG	Enterococcus faecium
PP680567	Enterococcus phage VRE9_1	Enterococcus phage VRE9_1 Caudoviricetes Uroviricota Heunggongvirae Duplodnaviria Viruses	140269	FALSE	31.246	DNA	05-MAY-2024	169	60.355	39.645	88.542	NA	17	Enterococcus	Unclassified	Unclassified	Unclassified	Unclassified	Unclassified	Caudoviricetes	Uroviricota	Heunggongvirae	Duplodnaviria	Group I	PHG	Enterococcus faecium
PP716131	Pseudomonas phage vB_Pae_SG_Moreira_PyoP2	Pseudomonas phage vB_Pae_SG_Moreira_PyoP2 Pbunavirus Caudoviricetes Uroviricota Heunggongvirae Duplodnaviria Viruses	66161	FALSE	55.4	DNA	05-MAY-2024	94	41.4894	58.5106	92.6694	NA	0	Pseudomonas	Pbunavirus	Pbunavirus	Unclassified	Unclassified	Unclassified	Caudoviricetes	Uroviricota	Heunggongvirae	Duplodnaviria	Group I	PHG	Pseudomonas sp.
PP579745	Bacillus phage KKP_4050	Bacillus phage KKP_4050 Siophivirus Bastillevirinae Herelleviridae Caudoviricetes Uroviricota Heunggongvirae Duplodnaviria Viruses	153027	FALSE	38.996	DNA	05-MAY-2024	236	22.8814	77.1186	87.6747	NA	0	Bacillus	Siophivirus	Siophivirus	Bastillevirinae	Herelleviridae	Unclassified	Caudoviricetes	Uroviricota	Heunggongvirae	Duplodnaviria	Group I	PHG	Bacillus licheniformis KKP_3876
PP579744	Bacillus phage KKP_4049	Bacillus phage KKP_4049 Siophivirus Bastillevirinae Herelleviridae Caudoviricetes Uroviricota Heunggongvirae Duplodnaviria Viruses	154029	FALSE	38.971	DNA	05-MAY-2024	239	21.3389	78.6611	88.5612	NA	0	Bacillus	Siophivirus	Siophivirus	Bastillevirinae	Herelleviridae	Unclassified	Caudoviricetes	Uroviricota	Heunggongvirae	Duplodnaviria	Group I	PHG	Bacillus licheniformis KKP_3876
PP579743	Bacillus phage KKP_4048	Bacillus phage KKP_4048 Siophivirus Bastillevirinae Herelleviridae Caudoviricetes Uroviricota Heunggongvirae Duplodnaviria Viruses	152106	FALSE	39.012	DNA	05-MAY-2024	238	21.4286	78.5714	88.036	NA	0	Bacillus	Siophivirus	Siophivirus	Bastillevirinae	Herelleviridae	Unclassified	Caudoviricetes	Uroviricota	Heunggongvirae	Duplodnaviria	Group I	PHG	Bacillus licheniformis KKP_3373
PP579742	Bacillus phage KKP_4047	Bacillus phage KKP_4047 Siophivirus Bastillevirinae Herelleviridae Caudoviricetes Uroviricota Heunggongvirae Duplodnaviria Viruses	152110	FALSE	39.011	DNA	05-MAY-2024	238	21.4286	78.5714	87.9844	NA	0	Bacillus	Siophivirus	Siophivirus	Bastillevirinae	Herelleviridae	Unclassified	Caudoviricetes	Uroviricota	Heunggongvirae	Duplodnaviria	Group I	PHG	Bacillus licheniformis KKP_3373
PP579741	Enterobacter phage KKP_3711	Enterobacter phage KKP_3711 Markadamsvirinae Demerecviridae Caudoviricetes Uroviricota Heunggongvirae Duplodnaviria Viruses	113711	FALSE	37.823	DNA	05-MAY-2024	168	75.5952	24.4048	87.8587	NA	27	Enterobacter	Markadamsvirinae	Unclassified	Markadamsvirinae	Demerecviridae	Unclassified	Caudoviricetes	Uroviricota	Heunggongvirae	Duplodnaviria	Group I	PHG	Enterobacter sp. KKP_3684
PP712940	Pseudomonas phage JG005	Pseudomonas phage JG005 Pakpunavirus Caudoviricetes Uroviricota Heunggongvirae Duplodnaviria Viruses	93014	FALSE	49.261	DNA	05-MAY-2024	172	31.3953	68.6047	90.3907	NA	15	Pseudomonas	Pakpunavirus	Pakpunavirus	Unclassified	Unclassified	Unclassified	Caudoviricetes	Uroviricota	Heunggongvirae	Duplodnaviria	Group I	PHG	Pseudomonas aeruginosa PAO1 (DSM 19880)
PP700703	Erwinia phage SOI901	Erwinia phage SOI901 Caudoviricetes Uroviricota Heunggongvirae Duplodnaviria Viruses	52100	FALSE	46.56	DNA	05-MAY-2024	71	53.5211	46.4789	92.142	NA	2	Erwinia	Unclassified	Unclassified	Unclassified	Unclassified	Unclassified	Caudoviricetes	Uroviricota	Heunggongvirae	Duplodnaviria	Group I	PHG	Erwinia sp. TAC1.XII.93.8 (de Vries et al. 2001)
PP700702	Erwinia phage MIF8	Erwinia phage MIF8 Efbeekayvirus Schitoviridae Caudoviricetes Uroviricota Heunggongvirae Duplodnaviria Viruses	74857	FALSE	43.249	DNA	05-MAY-2024	93	24.7312	75.2688	94.4401	NA	0	Erwinia	Efbeekayvirus	Efbeekayvirus	Unclassified	Schitoviridae	Unclassified	Caudoviricetes	Uroviricota	Heunggongvirae	Duplodnaviria	Group I	PHG	Erwinia sp. TAC1.XII.93.8 (de Vries et al. 2001)
PP734007	Klebsiella phage vB_KpnP_PRA1340	Klebsiella phage vB_KpnP_PRA1340 Przondovirus Studiervirinae Autographiviridae Caudoviricetes Uroviricota Heunggongvirae Duplodnaviria Viruses	40688	FALSE	53.011	DNA	05-MAY-2024	50	100	0	92.3786	NA	0	Klebsiella	Przondovirus	Przondovirus	Studiervirinae	Autographiviridae	Unclassified	Caudoviricetes	Uroviricota	Heunggongvirae	Duplodnaviria	Group I	PHG	Klebsiella sp. B21
PP734006	Klebsiella phage vB_KpnP_IME1309	Klebsiella phage vB_KpnP_IME1309 Przondovirus Studiervirinae Autographiviridae Caudoviricetes Uroviricota Heunggongvirae Duplodnaviria Viruses	40829	FALSE	52.642	DNA	05-MAY-2024	47	100	0	89.745	NA	0	Klebsiella	Przondovirus	Przondovirus	Studiervirinae	Autographiviridae	Unclassified	Caudoviricetes	Uroviricota	Heunggongvirae	Duplodnaviria	Group I	PHG	Klebsiella pneumoniae B21
PP738966	Vibrio phage IKEMa6-1	Vibrio phage IKEMa6-1 Caudoviricetes Uroviricota Heunggongvirae Duplodnaviria Viruses	42634	FALSE	53.42	DNA	05-MAY-2024	67	68.6567	31.3433	93.144	NA	1	Vibrio	Unclassified	Unclassified	Unclassified	Unclassified	Unclassified	Caudoviricetes	Uroviricota	Heunggongvirae	Duplodnaviria	Group I	PHG	Vibrio sp. K1
PP735386	Pseudomonas phage vB_PaeP-F1Pa	Pseudomonas phage vB_PaeP-F1Pa Hollowayvirus Caudoviricetes Uroviricota Heunggongvirae Duplodnaviria Viruses	62345	FALSE	63.357	DNA	05-MAY-2024	67	47.7612	52.2388	94.8192	NA	0	Pseudomonas	Hollowayvirus	Hollowayvirus	Unclassified	Unclassified	Unclassified	Caudoviricetes	Uroviricota	Heunggongvirae	Duplodnaviria	Group I	PHG	Pseudomonas aeruginosa ATCC 15692 (PAO1)
PP660558	Klebsiella phage SAKp11	Klebsiella phage SAKp11 Yonseivirus Casjensviridae Caudoviricetes Uroviricota Heunggongvirae Duplodnaviria Viruses	59338	FALSE	56.112	DNA	05-MAY-2024	75	60	40	95.5644	NA	0	Klebsiella	Yonseivirus	Yonseivirus	Unclassified	Casjensviridae	Unclassified	Caudoviricetes	Uroviricota	Heunggongvirae	Duplodnaviria	Group I	PHG	Klebsiella pneumoniae (clinical isolate 11)
PP701474	Vibrio phage phivp505_B	Vibrio phage phivp505_B Caudoviricetes Uroviricota Heunggongvirae Duplodnaviria Viruses	82768	FALSE	46.733	DNA	05-MAY-2024	95	27.3684	72.6316	91.7239	NA	0	Vibrio	Unclassified	Unclassified	Unclassified	Unclassified	Unclassified	Caudoviricetes	Uroviricota	Heunggongvirae	Duplodnaviria	Group I	PHG	Vibrio parahaemolyticus VP505
PP599997	Yersinia phage vB_YpM_MHG48	Yersinia phage vB_YpM_MHG48 Eganvirus Peduoviridae Caudoviricetes Uroviricota Heunggongvirae Duplodnaviria Viruses	29741	FALSE	53.707	DNA	04-MAY-2024	40	10	90	93.124	NA	0	Yersinia	Eganvirus	Eganvirus	Unclassified	Peduoviridae	Unclassified	Caudoviricetes	Uroviricota	Heunggongvirae	Duplodnaviria	Group I	PHG	Yersinia pestis EV76-CN
PP599996	Yersinia phage vB_YpM_MHG7	Yersinia phage vB_YpM_MHG7 Eganvirus Peduoviridae Caudoviricetes Uroviricota Heunggongvirae Duplodnaviria Viruses	29697	FALSE	53.726	DNA	04-MAY-2024	40	10	90	93.2619	NA	0	Yersinia	Eganvirus	Eganvirus	Unclassified	Peduoviridae	Unclassified	Caudoviricetes	Uroviricota	Heunggongvirae	Duplodnaviria	Group I	PHG	Yersinia pestis EV76-CN
PP599995	Yersinia phage vB_YpM_MHG54	Yersinia phage vB_YpM_MHG54 Eganvirus Peduoviridae Caudoviricetes Uroviricota Heunggongvirae Duplodnaviria Viruses	29697	FALSE	53.682	DNA	04-MAY-2024	40	10	90	93.2619	NA	0	Yersinia	Eganvirus	Eganvirus	Unclassified	Peduoviridae	Unclassified	Caudoviricetes	Uroviricota	Heunggongvirae	Duplodnaviria	Group I	PHG	Yersinia pestis EV76-CN
PP599994	Yersinia phage vB_YpM_MHG39	Yersinia phage vB_YpM_MHG39 Eganvirus Peduoviridae Caudoviricetes Uroviricota Heunggongvirae Duplodnaviria Viruses	29570	FALSE	53.727	DNA	04-MAY-2024	39	10.2564	89.7436	92.9117	NA	0	Yersinia	Eganvirus	Eganvirus	Unclassified	Peduoviridae	Unclassified	Caudoviricetes	Uroviricota	Heunggongvirae	Duplodnaviria	Group I	PHG	Yersinia pestis EV76-CN
PP599993	Yersinia phage vB_YpM_MLG42	Yersinia phage vB_YpM_MLG42 Elveevirus Peduoviridae Caudoviricetes Uroviricota Heunggongvirae Duplodnaviria Viruses	31232	FALSE	54.793	DNA	04-MAY-2024	42	83.3333	16.6667	91.4447	NA	0	Yersinia	Elveevirus	Elveevirus	Unclassified	Peduoviridae	Unclassified	Caudoviricetes	Uroviricota	Heunggongvirae	Duplodnaviria	Group I	PHG	Yersinia pestis EV76-CN
PP711298	Mycobacterium phage MKC-IRE-02	Mycobacterium phage MKC-IRE-02 Cheoctovirus Gracegardnervirinae Caudoviricetes Uroviricota Heunggongvirae Duplodnaviria Viruses	55098	FALSE	61.661	DNA	04-MAY-2024	101	95.0495	4.9505	93.3682	NA	0	Mycobacterium	Cheoctovirus	Cheoctovirus	Gracegardnervirinae	Unclassified	Unclassified	Caudoviricetes	Uroviricota	Heunggongvirae	Duplodnaviria	Group I	PHG	Mycolicibacterium smegmatis mc2155
PP083313	Pseudomonas phage PSA-2T	Pseudomonas phage PSA-2T Caudoviricetes Uroviricota Heunggongvirae Duplodnaviria Viruses	51090	FALSE	58.563	DNA	03-MAY-2024	74	67.5676	32.4324	92.4114	NA	1	Pseudomonas	Unclassified	Unclassified	Unclassified	Unclassified	Unclassified	Caudoviricetes	Uroviricota	Heunggongvirae	Duplodnaviria	Group I	PHG	Pseudomonas syringae pv. actinidiae CRA-FRU 14.10
OR699282	Escherichia phage BAU.Micro_ELP-22	Escherichia phage BAU.Micro_ELP-22 Asteriusvirus Caudoviricetes Uroviricota Heunggongvirae Duplodnaviria Viruses	373488	TRUE	34.336	DNA	02-MAY-2024	648	93.6728	6.32716	90.3804	NA	7	Escherichia	Asteriusvirus	Asteriusvirus	Unclassified	Unclassified	Unclassified	Caudoviricetes	Uroviricota	Heunggongvirae	Duplodnaviria	Group I	PHG	Escherichia coli
PP083311	Pseudomonas phage VB_PaD_phPA-G	Pseudomonas phage VB_PaD_phPA-G Detrevirus Caudoviricetes Uroviricota Heunggongvirae Duplodnaviria Viruses	54834	FALSE	58.165	DNA	02-MAY-2024	94	42.5532	57.4468	91.7496	NA	4	Pseudomonas	Detrevirus	Detrevirus	Unclassified	Unclassified	Unclassified	Caudoviricetes	Uroviricota	Heunggongvirae	Duplodnaviria	Group I	PHG	Pseudomonas aeruginosa
PP083312	Pseudomonas phage VB_PaN_phPA-Intesti	Pseudomonas phage VB_PaN_phPA-Intesti Nankokuvirus Caudoviricetes Uroviricota Heunggongvirae Duplodnaviria Viruses	87746	FALSE	54.775	DNA	02-MAY-2024	160	85.625	14.375	91.5415	NA	3	Pseudomonas	Nankokuvirus	Nankokuvirus	Unclassified	Unclassified	Unclassified	Caudoviricetes	Uroviricota	Heunggongvirae	Duplodnaviria	Group I	PHG	Pseudomonas aeruginosa
PP715504	Pseudomonas phage vB_PaeM_HZ_ZJUX1	Pseudomonas phage vB_PaeM_HZ_ZJUX1 Septimatrevirus Caudoviricetes Uroviricota Heunggongvirae Duplodnaviria Viruses	42791	FALSE	53.691	DNA	01-MAY-2024	53	18.8679	81.1321	92.8513	NA	0	Pseudomonas	Septimatrevirus	Septimatrevirus	Unclassified	Unclassified	Unclassified	Caudoviricetes	Uroviricota	Heunggongvirae	Duplodnaviria	Group I	PHG	Pseudomonas aeruginosa PAO1
PP704628	Pseudomonas phage YZU-PF-006	Pseudomonas phage YZU-PF-006 Ghunavirus Studiervirinae Autographiviridae Caudoviricetes Uroviricota Heunggongvirae Duplodnaviria Viruses	40307	FALSE	56.975	DNA	01-MAY-2024	46	100	0	92.1502	NA	0	Pseudomonas	Ghunavirus	Ghunavirus	Studiervirinae	Autographiviridae	Unclassified	Caudoviricetes	Uroviricota	Heunggongvirae	Duplodnaviria	Group I	PHG	Pseudomonas fluorescens
PP724615	Escherichia phage HK6	Escherichia phage HK6 Tequintavirus Markadamsvirinae Demerecviridae Caudoviricetes Uroviricota Heunggongvirae Duplodnaviria Viruses	107110	FALSE	39.209	DNA	01-MAY-2024	155	31.6129	68.3871	87.3177	NA	22	Escherichia	Tequintavirus	Tequintavirus	Markadamsvirinae	Demerecviridae	Unclassified	Caudoviricetes	Uroviricota	Heunggongvirae	Duplodnaviria	Group I	PHG	Escherichia coli
PP693230	Salmonella phage DS_BP2	Salmonella phage DS_BP2 Berlinvirus Studiervirinae Autographiviridae Caudoviricetes Uroviricota Heunggongvirae Duplodnaviria Viruses	39030	FALSE	49.011	DNA	01-MAY-2024	44	100	0	90.1845	NA	0	Salmonella	Berlinvirus	Berlinvirus	Studiervirinae	Autographiviridae	Unclassified	Caudoviricetes	Uroviricota	Heunggongvirae	Duplodnaviria	Group I	PHG	Salmonella sp.
PP681140	Enterobacter phage EC152	Enterobacter phage EC152 Seunavirus Vequintavirinae Caudoviricetes Uroviricota Heunggongvirae Duplodnaviria Viruses	148277	FALSE	46.342	DNA	01-MAY-2024	253	35.5731	64.4269	91.3109	NA	25	Enterobacter	Seunavirus	Seunavirus	Vequintavirinae	Unclassified	Unclassified	Caudoviricetes	Uroviricota	Heunggongvirae	Duplodnaviria	Group I	PHG	Enterobacter cloacae CEMTC2064
PP601403	Aeromonas phage ACP1	Aeromonas phage ACP1 Ferozepurvirus Caudoviricetes Uroviricota Heunggongvirae Duplodnaviria Viruses	236165	TRUE	38.34	DNA	01-MAY-2024	239	85.7741	14.2259	93.184	NA	2	Aeromonas	Ferozepurvirus	Ferozepurvirus	Unclassified	Unclassified	Unclassified	Caudoviricetes	Uroviricota	Heunggongvirae	Duplodnaviria	Group I	PHG	Aeromonas caviae
PP601402	Aeromonas phage AVP3	Aeromonas phage AVP3 Casjensviridae Caudoviricetes Uroviricota Heunggongvirae Duplodnaviria Viruses	59905	FALSE	59.875	DNA	01-MAY-2024	74	62.1622	37.8378	92.7919	NA	0	Aeromonas	Casjensviridae	Unclassified	Unclassified	Casjensviridae	Unclassified	Caudoviricetes	Uroviricota	Heunggongvirae	Duplodnaviria	Group I	PHG	Aeromonas veronii A10
PP631990	Liberibacter phage pCLasYNJSMGG	Liberibacter phage pCLasYNJSMGG Microviridae Petitvirales Malgrandaviricetes Phixviricota Sangervirae Monodnaviria Viruses	8873	FALSE	36.729	DNA	01-MAY-2024	10	20	80	88.7862	NA	0	Liberibacter	Microviridae	Unclassified	Unclassified	Microviridae	Petitvirales	Malgrandaviricetes	Phixviricota	Sangervirae	Monodnaviria	Group II	PHG	Candidatus Liberibacter asiaticus str. YNJSMGG
PP631989	Liberibacter phage pCLasYNJSMG5	Liberibacter phage pCLasYNJSMG5 Microviridae Petitvirales Malgrandaviricetes Phixviricota Sangervirae Monodnaviria Viruses	8873	FALSE	36.729	DNA	01-MAY-2024	10	20	80	88.7862	NA	0	Liberibacter	Microviridae	Unclassified	Unclassified	Microviridae	Petitvirales	Malgrandaviricetes	Phixviricota	Sangervirae	Monodnaviria	Group II	PHG	Candidatus Liberibacter asiaticus str. YNJSMG5
PP631988	Liberibacter phage pCLasYNJS9347	Liberibacter phage pCLasYNJS9347 Microviridae Petitvirales Malgrandaviricetes Phixviricota Sangervirae Monodnaviria Viruses	8869	FALSE	36.791	DNA	01-MAY-2024	9	22.2222	77.7778	86.154	NA	0	Liberibacter	Microviridae	Unclassified	Unclassified	Microviridae	Petitvirales	Malgrandaviricetes	Phixviricota	Sangervirae	Monodnaviria	Group II	PHG	Candidatus Liberibacter asiaticus str. YNJS9347
PP631987	Liberibacter phage pCLasSCYB13F	Liberibacter phage pCLasSCYB13F Microviridae Petitvirales Malgrandaviricetes Phixviricota Sangervirae Monodnaviria Viruses	8869	FALSE	36.791	DNA	01-MAY-2024	9	22.2222	77.7778	86.154	NA	0	Liberibacter	Microviridae	Unclassified	Unclassified	Microviridae	Petitvirales	Malgrandaviricetes	Phixviricota	Sangervirae	Monodnaviria	Group II	PHG	Candidatus Liberibacter asiaticus str. SCYB13F
PP631986	Liberibacter phage pCLasJXXF236	Liberibacter phage pCLasJXXF236 Microviridae Petitvirales Malgrandaviricetes Phixviricota Sangervirae Monodnaviria Viruses	8711	FALSE	36.873	DNA	01-MAY-2024	8	12.5	87.5	86.098	NA	0	Liberibacter	Microviridae	Unclassified	Unclassified	Microviridae	Petitvirales	Malgrandaviricetes	Phixviricota	Sangervirae	Monodnaviria	Group II	PHG	Candidatus Liberibacter asiaticus str. JXXF236
PP631985	Liberibacter phage pCLasJXGZ8421	Liberibacter phage pCLasJXGZ8421 Microviridae Petitvirales Malgrandaviricetes Phixviricota Sangervirae Monodnaviria Viruses	8869	FALSE	36.791	DNA	01-MAY-2024	9	22.2222	77.7778	86.154	NA	0	Liberibacter	Microviridae	Unclassified	Unclassified	Microviridae	Petitvirales	Malgrandaviricetes	Phixviricota	Sangervirae	Monodnaviria	Group II	PHG	Candidatus Liberibacter asiaticus str. JXGZ8421
PP631984	Liberibacter phage pCLasJXGN13	Liberibacter phage pCLasJXGN13 Microviridae Petitvirales Malgrandaviricetes Phixviricota Sangervirae Monodnaviria Viruses	8696	FALSE	36.879	DNA	01-MAY-2024	8	12.5	87.5	86.2121	NA	0	Liberibacter	Microviridae	Unclassified	Unclassified	Microviridae	Petitvirales	Malgrandaviricetes	Phixviricota	Sangervirae	Monodnaviria	Group II	PHG	Candidatus Liberibacter asiaticus str. JXGN13
PP631983	Liberibacter phage pCLasHNYX8	Liberibacter phage pCLasHNYX8 Microviridae Petitvirales Malgrandaviricetes Phixviricota Sangervirae Monodnaviria Viruses	8869	FALSE	36.791	DNA	01-MAY-2024	9	22.2222	77.7778	86.154	NA	0	Liberibacter	Microviridae	Unclassified	Unclassified	Microviridae	Petitvirales	Malgrandaviricetes	Phixviricota	Sangervirae	Monodnaviria	Group II	PHG	Candidatus Liberibacter asiaticus str. HNYX8
PP631982	Liberibacter phage pCLasHNYX16	Liberibacter phage pCLasHNYX16 Microviridae Petitvirales Malgrandaviricetes Phixviricota Sangervirae Monodnaviria Viruses	8708	FALSE	36.886	DNA	01-MAY-2024	8	12.5	87.5	86.0932	NA	0	Liberibacter	Microviridae	Unclassified	Unclassified	Microviridae	Petitvirales	Malgrandaviricetes	Phixviricota	Sangervirae	Monodnaviria	Group II	PHG	Candidatus Liberibacter asiaticus str. HNYX16
PP631981	Liberibacter phage pCLasHNJY16	Liberibacter phage pCLasHNJY16 Microviridae Petitvirales Malgrandaviricetes Phixviricota Sangervirae Monodnaviria Viruses	8869	FALSE	36.791	DNA	01-MAY-2024	9	22.2222	77.7778	86.154	NA	0	Liberibacter	Microviridae	Unclassified	Unclassified	Microviridae	Petitvirales	Malgrandaviricetes	Phixviricota	Sangervirae	Monodnaviria	Group II	PHG	Candidatus Liberibacter asiaticus str. HNJY16
PP631980	Liberibacter phage pCLasHNBZ8153	Liberibacter phage pCLasHNBZ8153 Microviridae Petitvirales Malgrandaviricetes Phixviricota Sangervirae Monodnaviria Viruses	8881	FALSE	36.809	DNA	01-MAY-2024	9	22.2222	77.7778	86.0376	NA	0	Liberibacter	Microviridae	Unclassified	Unclassified	Microviridae	Petitvirales	Malgrandaviricetes	Phixviricota	Sangervirae	Monodnaviria	Group II	PHG	Candidatus Liberibacter asiaticus str. HNBZ8153
PP631979	Liberibacter phage pCLasHNQZ5	Liberibacter phage pCLasHNQZ5 Microviridae Petitvirales Malgrandaviricetes Phixviricota Sangervirae Monodnaviria Viruses	8699	FALSE	36.878	DNA	01-MAY-2024	8	12.5	87.5	86.2168	NA	0	Liberibacter	Microviridae	Unclassified	Unclassified	Microviridae	Petitvirales	Malgrandaviricetes	Phixviricota	Sangervirae	Monodnaviria	Group II	PHG	Candidatus Liberibacter asiaticus str. HNQZ5
PP631978	Liberibacter phage pCLasHNQHF5	Liberibacter phage pCLasHNQHF5 Microviridae Petitvirales Malgrandaviricetes Phixviricota Sangervirae Monodnaviria Viruses	8699	FALSE	36.878	DNA	01-MAY-2024	8	12.5	87.5	86.2168	NA	0	Liberibacter	Microviridae	Unclassified	Unclassified	Microviridae	Petitvirales	Malgrandaviricetes	Phixviricota	Sangervirae	Monodnaviria	Group II	PHG	Candidatus Liberibacter asiaticus str. HNQHF5
PP631977	Liberibacter phage pCLasGZCJ1	Liberibacter phage pCLasGZCJ1 Microviridae Petitvirales Malgrandaviricetes Phixviricota Sangervirae Monodnaviria Viruses	8696	FALSE	36.879	DNA	01-MAY-2024	8	12.5	87.5	86.2121	NA	0	Liberibacter	Microviridae	Unclassified	Unclassified	Microviridae	Petitvirales	Malgrandaviricetes	Phixviricota	Sangervirae	Monodnaviria	Group II	PHG	Candidatus Liberibacter asiaticus str. GZCJ1
PP631976	Liberibacter phage pCLasGXNN6	Liberibacter phage pCLasGXNN6 Microviridae Petitvirales Malgrandaviricetes Phixviricota Sangervirae Monodnaviria Viruses	8881	FALSE	36.798	DNA	01-MAY-2024	9	22.2222	77.7778	86.0376	NA	0	Liberibacter	Microviridae	Unclassified	Unclassified	Microviridae	Petitvirales	Malgrandaviricetes	Phixviricota	Sangervirae	Monodnaviria	Group II	PHG	Candidatus Liberibacter asiaticus str. GXNN6
PP631975	Liberibacter phage pCLasGXNN32	Liberibacter phage pCLasGXNN32 Microviridae Petitvirales Malgrandaviricetes Phixviricota Sangervirae Monodnaviria Viruses	8696	FALSE	36.879	DNA	01-MAY-2024	8	12.5	87.5	86.2121	NA	0	Liberibacter	Microviridae	Unclassified	Unclassified	Microviridae	Petitvirales	Malgrandaviricetes	Phixviricota	Sangervirae	Monodnaviria	Group II	PHG	Candidatus Liberibacter asiaticus str. GXNN32
PP631974	Liberibacter phage pCLasGXLZ17	Liberibacter phage pCLasGXLZ17 Microviridae Petitvirales Malgrandaviricetes Phixviricota Sangervirae Monodnaviria Viruses	8869	FALSE	36.791	DNA	01-MAY-2024	9	22.2222	77.7778	86.154	NA	0	Liberibacter	Microviridae	Unclassified	Unclassified	Microviridae	Petitvirales	Malgrandaviricetes	Phixviricota	Sangervirae	Monodnaviria	Group II	PHG	Candidatus Liberibacter asiaticus str. GXLZ17
PP631973	Liberibacter phage pCLasGXLP2	Liberibacter phage pCLasGXLP2 Microviridae Petitvirales Malgrandaviricetes Phixviricota Sangervirae Monodnaviria Viruses	8696	FALSE	36.879	DNA	01-MAY-2024	8	12.5	87.5	86.2121	NA	0	Liberibacter	Microviridae	Unclassified	Unclassified	Microviridae	Petitvirales	Malgrandaviricetes	Phixviricota	Sangervirae	Monodnaviria	Group II	PHG	Candidatus Liberibacter asiaticus str. GXLP2
PP631972	Liberibacter phage pCLasGXHZ9	Liberibacter phage pCLasGXHZ9 Microviridae Petitvirales Malgrandaviricetes Phixviricota Sangervirae Monodnaviria Viruses	8869	FALSE	36.791	DNA	01-MAY-2024	9	22.2222	77.7778	86.154	NA	0	Liberibacter	Microviridae	Unclassified	Unclassified	Microviridae	Petitvirales	Malgrandaviricetes	Phixviricota	Sangervirae	Monodnaviria	Group II	PHG	Candidatus Liberibacter asiaticus str. GXHZ9
PP631971	Liberibacter phage pCLasGWGF5P	Liberibacter phage pCLasGWGF5P Microviridae Petitvirales Malgrandaviricetes Phixviricota Sangervirae Monodnaviria Viruses	8881	FALSE	36.798	DNA	01-MAY-2024	9	22.2222	77.7778	86.0376	NA	0	Liberibacter	Microviridae	Unclassified	Unclassified	Microviridae	Petitvirales	Malgrandaviricetes	Phixviricota	Sangervirae	Monodnaviria	Group II	PHG	Candidatus Liberibacter asiaticus str. GWGF5P
PP631970	Liberibacter phage pCLasGSTJF3P	Liberibacter phage pCLasGSTJF3P Microviridae Petitvirales Malgrandaviricetes Phixviricota Sangervirae Monodnaviria Viruses	8881	FALSE	36.798	DNA	01-MAY-2024	9	22.2222	77.7778	86.0376	NA	0	Liberibacter	Microviridae	Unclassified	Unclassified	Microviridae	Petitvirales	Malgrandaviricetes	Phixviricota	Sangervirae	Monodnaviria	Group II	PHG	Candidatus Liberibacter asiaticus str. GSTJF3P
PP631969	Liberibacter phage pCLasGDZC10	Liberibacter phage pCLasGDZC10 Microviridae Petitvirales Malgrandaviricetes Phixviricota Sangervirae Monodnaviria Viruses	8696	FALSE	36.879	DNA	01-MAY-2024	8	12.5	87.5	86.2121	NA	0	Liberibacter	Microviridae	Unclassified	Unclassified	Microviridae	Petitvirales	Malgrandaviricetes	Phixviricota	Sangervirae	Monodnaviria	Group II	PHG	Candidatus Liberibacter asiaticus str. GDZC10
PP631968	Liberibacter phage pCLasGDYJ14	Liberibacter phage pCLasGDYJ14 Microviridae Petitvirales Malgrandaviricetes Phixviricota Sangervirae Monodnaviria Viruses	8869	FALSE	36.791	DNA	01-MAY-2024	9	22.2222	77.7778	86.154	NA	0	Liberibacter	Microviridae	Unclassified	Unclassified	Microviridae	Petitvirales	Malgrandaviricetes	Phixviricota	Sangervirae	Monodnaviria	Group II	PHG	Candidatus Liberibacter asiaticus str. GDYJ14
PP631967	Liberibacter phage pCLasGDXH9661	Liberibacter phage pCLasGDXH9661 Microviridae Petitvirales Malgrandaviricetes Phixviricota Sangervirae Monodnaviria Viruses	8851	FALSE	36.776	DNA	01-MAY-2024	9	22.2222	77.7778	86.1259	NA	0	Liberibacter	Microviridae	Unclassified	Unclassified	Microviridae	Petitvirales	Malgrandaviricetes	Phixviricota	Sangervirae	Monodnaviria	Group II	PHG	Candidatus Liberibacter asiaticus str. GDXH9661
PP631966	Liberibacter phage pCLasGDYF2159	Liberibacter phage pCLasGDYF2159 Microviridae Petitvirales Malgrandaviricetes Phixviricota Sangervirae Monodnaviria Viruses	8869	FALSE	36.791	DNA	01-MAY-2024	9	22.2222	77.7778	86.154	NA	0	Liberibacter	Microviridae	Unclassified	Unclassified	Microviridae	Petitvirales	Malgrandaviricetes	Phixviricota	Sangervirae	Monodnaviria	Group II	PHG	Candidatus Liberibacter asiaticus str. GDYF2159
PP631965	Liberibacter phage pCLasGDXH2	Liberibacter phage pCLasGDXH2 Microviridae Petitvirales Malgrandaviricetes Phixviricota Sangervirae Monodnaviria Viruses	8869	FALSE	36.791	DNA	01-MAY-2024	9	22.2222	77.7778	86.154	NA	0	Liberibacter	Microviridae	Unclassified	Unclassified	Microviridae	Petitvirales	Malgrandaviricetes	Phixviricota	Sangervirae	Monodnaviria	Group II	PHG	Candidatus Liberibacter asiaticus str. GDXH2
PP631964	Liberibacter phage pCLasGDSG8267	Liberibacter phage pCLasGDSG8267 Microviridae Petitvirales Malgrandaviricetes Phixviricota Sangervirae Monodnaviria Viruses	8869	FALSE	36.791	DNA	01-MAY-2024	9	22.2222	77.7778	86.154	NA	0	Liberibacter	Microviridae	Unclassified	Unclassified	Microviridae	Petitvirales	Malgrandaviricetes	Phixviricota	Sangervirae	Monodnaviria	Group II	PHG	Candidatus Liberibacter asiaticus str. GDSG8267
PP631963	Liberibacter phage pCLasGDQY8	Liberibacter phage pCLasGDQY8 Microviridae Petitvirales Malgrandaviricetes Phixviricota Sangervirae Monodnaviria Viruses	8869	FALSE	36.791	DNA	01-MAY-2024	9	22.2222	77.7778	86.154	NA	0	Liberibacter	Microviridae	Unclassified	Unclassified	Microviridae	Petitvirales	Malgrandaviricetes	Phixviricota	Sangervirae	Monodnaviria	Group II	PHG	Candidatus Liberibacter asiaticus str. GDQY8
PP631962	Liberibacter phage pCLasGDMZMY12	Liberibacter phage pCLasGDMZMY12 Microviridae Petitvirales Malgrandaviricetes Phixviricota Sangervirae Monodnaviria Viruses	8869	FALSE	36.791	DNA	01-MAY-2024	9	22.2222	77.7778	86.154	NA	0	Liberibacter	Microviridae	Unclassified	Unclassified	Microviridae	Petitvirales	Malgrandaviricetes	Phixviricota	Sangervirae	Monodnaviria	Group II	PHG	Candidatus Liberibacter asiaticus str. GDMZMY12
PP631961	Liberibacter phage pCLasGDMZ2	Liberibacter phage pCLasGDMZ2 Microviridae Petitvirales Malgrandaviricetes Phixviricota Sangervirae Monodnaviria Viruses	8881	FALSE	36.798	DNA	01-MAY-2024	9	22.2222	77.7778	86.0376	NA	0	Liberibacter	Microviridae	Unclassified	Unclassified	Microviridae	Petitvirales	Malgrandaviricetes	Phixviricota	Sangervirae	Monodnaviria	Group II	PHG	Candidatus Liberibacter asiaticus str. GDMZ2
PP631960	Liberibacter phage pCLasGDMZ1	Liberibacter phage pCLasGDMZ1 Microviridae Petitvirales Malgrandaviricetes Phixviricota Sangervirae Monodnaviria Viruses	8881	FALSE	36.798	DNA	01-MAY-2024	9	22.2222	77.7778	86.0376	NA	0	Liberibacter	Microviridae	Unclassified	Unclassified	Microviridae	Petitvirales	Malgrandaviricetes	Phixviricota	Sangervirae	Monodnaviria	Group II	PHG	Candidatus Liberibacter asiaticus str. GDMZ1
PP631959	Liberibacter phage pCLasGDMM218	Liberibacter phage pCLasGDMM218 Microviridae Petitvirales Malgrandaviricetes Phixviricota Sangervirae Monodnaviria Viruses	8869	FALSE	36.791	DNA	01-MAY-2024	9	22.2222	77.7778	86.154	NA	0	Liberibacter	Microviridae	Unclassified	Unclassified	Microviridae	Petitvirales	Malgrandaviricetes	Phixviricota	Sangervirae	Monodnaviria	Group II	PHG	Candidatus Liberibacter asiaticus str. GDMM218
PP631958	Liberibacter phage pCLasGDHZ4	Liberibacter phage pCLasGDHZ4 Microviridae Petitvirales Malgrandaviricetes Phixviricota Sangervirae Monodnaviria Viruses	8869	FALSE	36.791	DNA	01-MAY-2024	9	22.2222	77.7778	86.154	NA	0	Liberibacter	Microviridae	Unclassified	Unclassified	Microviridae	Petitvirales	Malgrandaviricetes	Phixviricota	Sangervirae	Monodnaviria	Group II	PHG	Candidatus Liberibacter asiaticus str. GDHZ4
PP631957	Liberibacter phage pCLasGDDQ7-1	Liberibacter phage pCLasGDDQ7-1 Microviridae Petitvirales Malgrandaviricetes Phixviricota Sangervirae Monodnaviria Viruses	8708	FALSE	36.886	DNA	01-MAY-2024	8	12.5	87.5	86.0932	NA	0	Liberibacter	Microviridae	Unclassified	Unclassified	Microviridae	Petitvirales	Malgrandaviricetes	Phixviricota	Sangervirae	Monodnaviria	Group II	PHG	Candidatus Liberibacter asiaticus str. GDDQ7-1
PP631956	Liberibacter phage pCLasGDDQ6-1	Liberibacter phage pCLasGDDQ6-1 Microviridae Petitvirales Malgrandaviricetes Phixviricota Sangervirae Monodnaviria Viruses	8869	FALSE	36.791	DNA	01-MAY-2024	9	22.2222	77.7778	86.154	NA	0	Liberibacter	Microviridae	Unclassified	Unclassified	Microviridae	Petitvirales	Malgrandaviricetes	Phixviricota	Sangervirae	Monodnaviria	Group II	PHG	Candidatus Liberibacter asiaticus str. GDDQ6-1
PP631955	Liberibacter phage pCLasGDCZ8042	Liberibacter phage pCLasGDCZ8042 Microviridae Petitvirales Malgrandaviricetes Phixviricota Sangervirae Monodnaviria Viruses	8869	FALSE	36.791	DNA	01-MAY-2024	9	22.2222	77.7778	86.154	NA	0	Liberibacter	Microviridae	Unclassified	Unclassified	Microviridae	Petitvirales	Malgrandaviricetes	Phixviricota	Sangervirae	Monodnaviria	Group II	PHG	Candidatus Liberibacter asiaticus str. GDCZ8042
PP631954	Liberibacter phage pCLasGDCZ2JI	Liberibacter phage pCLasGDCZ2JI Microviridae Petitvirales Malgrandaviricetes Phixviricota Sangervirae Monodnaviria Viruses	8696	FALSE	36.879	DNA	01-MAY-2024	8	12.5	87.5	86.2121	NA	0	Liberibacter	Microviridae	Unclassified	Unclassified	Microviridae	Petitvirales	Malgrandaviricetes	Phixviricota	Sangervirae	Monodnaviria	Group II	PHG	Candidatus Liberibacter asiaticus str. GDCZ2JI
PP631953	Liberibacter phage pCLasGDCH4	Liberibacter phage pCLasGDCH4 Microviridae Petitvirales Malgrandaviricetes Phixviricota Sangervirae Monodnaviria Viruses	8869	FALSE	36.791	DNA	01-MAY-2024	9	22.2222	77.7778	86.154	NA	0	Liberibacter	Microviridae	Unclassified	Unclassified	Microviridae	Petitvirales	Malgrandaviricetes	Phixviricota	Sangervirae	Monodnaviria	Group II	PHG	Candidatus Liberibacter asiaticus str. GDCH4
PP631952	Liberibacter phage pCLasFJYC3	Liberibacter phage pCLasFJYC3 Microviridae Petitvirales Malgrandaviricetes Phixviricota Sangervirae Monodnaviria Viruses	8696	FALSE	36.879	DNA	01-MAY-2024	8	12.5	87.5	86.2121	NA	0	Liberibacter	Microviridae	Unclassified	Unclassified	Microviridae	Petitvirales	Malgrandaviricetes	Phixviricota	Sangervirae	Monodnaviria	Group II	PHG	Candidatus Liberibacter asiaticus str. FJYC3
PP631951	Liberibacter phage pCLasFJYC1L	Liberibacter phage pCLasFJYC1L Microviridae Petitvirales Malgrandaviricetes Phixviricota Sangervirae Monodnaviria Viruses	8869	FALSE	36.791	DNA	01-MAY-2024	9	22.2222	77.7778	86.154	NA	0	Liberibacter	Microviridae	Unclassified	Unclassified	Microviridae	Petitvirales	Malgrandaviricetes	Phixviricota	Sangervirae	Monodnaviria	Group II	PHG	Candidatus Liberibacter asiaticus str. FJYC1L
PP631950	Liberibacter phage pCLasFJSMDT7	Liberibacter phage pCLasFJSMDT7 Microviridae Petitvirales Malgrandaviricetes Phixviricota Sangervirae Monodnaviria Viruses	8869	FALSE	36.791	DNA	01-MAY-2024	9	22.2222	77.7778	86.154	NA	0	Liberibacter	Microviridae	Unclassified	Unclassified	Microviridae	Petitvirales	Malgrandaviricetes	Phixviricota	Sangervirae	Monodnaviria	Group II	PHG	Candidatus Liberibacter asiaticus str. FJSMDT7
PP600584	Liberibacter phage pCLasFJSC2d	Liberibacter phage pCLasFJSC2d Microviridae Petitvirales Malgrandaviricetes Phixviricota Sangervirae Monodnaviria Viruses	8869	FALSE	36.791	DNA	01-MAY-2024	9	22.2222	77.7778	86.154	NA	0	Liberibacter	Microviridae	Unclassified	Unclassified	Microviridae	Petitvirales	Malgrandaviricetes	Phixviricota	Sangervirae	Monodnaviria	Group II	PHG	Candidatus Liberibacter asiaticus FJSC2d
PP600583	Liberibacter phage pCLasFJQZ7992	Liberibacter phage pCLasFJQZ7992 Microviridae Petitvirales Malgrandaviricetes Phixviricota Sangervirae Monodnaviria Viruses	8869	FALSE	36.791	DNA	01-MAY-2024	9	22.2222	77.7778	86.154	NA	0	Liberibacter	Microviridae	Unclassified	Unclassified	Microviridae	Petitvirales	Malgrandaviricetes	Phixviricota	Sangervirae	Monodnaviria	Group II	PHG	Candidatus Liberibacter asiaticus FJQZ7992
PP355091	Escherichia phage 235Ecol030PP	Escherichia phage 235Ecol030PP Tequatrovirus Tevenvirinae Straboviridae Caudoviricetes Uroviricota Heunggongvirae Duplodnaviria Viruses	167904	FALSE	35.415	DNA	01-MAY-2024	275	14.9091	85.0909	94.2092	NA	8	Escherichia	Tequatrovirus	Tequatrovirus	Tevenvirinae	Straboviridae	Unclassified	Caudoviricetes	Uroviricota	Heunggongvirae	Duplodnaviria	Group I	PHG	Escherichia coli
PP355090	Escherichia phage 232Ecol030PP	Escherichia phage 232Ecol030PP Tequatrovirus Tevenvirinae Straboviridae Caudoviricetes Uroviricota Heunggongvirae Duplodnaviria Viruses	167707	FALSE	35.357	DNA	01-MAY-2024	267	15.3558	84.6442	94.4898	NA	10	Escherichia	Tequatrovirus	Tequatrovirus	Tevenvirinae	Straboviridae	Unclassified	Caudoviricetes	Uroviricota	Heunggongvirae	Duplodnaviria	Group I	PHG	Escherichia coli
PP723078	Salmonella phage PJNS016	Salmonella phage PJNS016 Jerseyvirus Guernseyvirinae Caudoviricetes Uroviricota Heunggongvirae Duplodnaviria Viruses	42977	FALSE	49.689	DNA	01-MAY-2024	63	26.9841	73.0159	92.1423	NA	0	Salmonella	Jerseyvirus	Jerseyvirus	Guernseyvirinae	Unclassified	Unclassified	Caudoviricetes	Uroviricota	Heunggongvirae	Duplodnaviria	Group I	PHG	Salmonella sp.
PP723060	Staphylococcus phage STPX-6	Staphylococcus phage STPX-6 Rosenblumvirus Rakietenvirinae Rountreeviridae Caudoviricetes Uroviricota Heunggongvirae Duplodnaviria Viruses	17007	FALSE	29.476	DNA	01-MAY-2024	20	55	45	95.8017	NA	0	Staphylococcus	Rosenblumvirus	Rosenblumvirus	Rakietenvirinae	Rountreeviridae	Unclassified	Caudoviricetes	Uroviricota	Heunggongvirae	Duplodnaviria	Group I	PHG	Staphylococcus aureus MRA202109P0009 (MRSA; methicillin-resistant)
PP717790	Acinetobacter phage VB_AB_Acb75	Acinetobacter phage VB_AB_Acb75 Obolenskvirus Caudoviricetes Uroviricota Heunggongvirae Duplodnaviria Viruses	45487	FALSE	38.02	DNA	01-MAY-2024	73	89.0411	10.9589	81.2012	NA	0	Acinetobacter	Obolenskvirus	Obolenskvirus	Unclassified	Unclassified	Unclassified	Caudoviricetes	Uroviricota	Heunggongvirae	Duplodnaviria	Group I	PHG	Acinetobacter baumannii Acb75
OR048821	Lactobacillus phage LFP01	Lactobacillus phage LFP01 Caudoviricetes Uroviricota Heunggongvirae Duplodnaviria Viruses	40562	FALSE	46.248	DNA	01-MAY-2024	51	92.1569	7.84314	92.4067	NA	0	Lactobacillus	Unclassified	Unclassified	Unclassified	Unclassified	Unclassified	Caudoviricetes	Uroviricota	Heunggongvirae	Duplodnaviria	Group I	PHG	Limosilactobacillus fermentum IMAU32646
PP712903	Vibrio phage TCU-VP04-AIR2	Vibrio phage TCU-VP04-AIR2 Schizotequatrovirus Straboviridae Caudoviricetes Uroviricota Heunggongvirae Duplodnaviria Viruses	159287	FALSE	42.602	DNA	30-APR-2024	231	24.2424	75.7576	92.4244	NA	28	Vibrio	Schizotequatrovirus	Schizotequatrovirus	Unclassified	Straboviridae	Unclassified	Caudoviricetes	Uroviricota	Heunggongvirae	Duplodnaviria	Group I	PHG	Vibrio parahaemolyticus VP.1593
PP712906	Vibrio phage TCU-VP03-AIR1	Vibrio phage TCU-VP03-AIR1 Schizotequatrovirus Straboviridae Caudoviricetes Uroviricota Heunggongvirae Duplodnaviria Viruses	245585	TRUE	42.572	DNA	30-APR-2024	379	83.6412	16.3588	93.2883	NA	28	Vibrio	Schizotequatrovirus	Schizotequatrovirus	Unclassified	Straboviridae	Unclassified	Caudoviricetes	Uroviricota	Heunggongvirae	Duplodnaviria	Group I	PHG	Vibrio parahaemolyticus VP.10806
PP712102	Vibrio phage VB_Vhy_SJ1	Vibrio phage VB_Vhy_SJ1 Pogseptimavirus Demerecviridae Caudoviricetes Uroviricota Heunggongvirae Duplodnaviria Viruses	121361	FALSE	43.837	DNA	30-APR-2024	175	75.4286	24.5714	86.602	NA	18	Vibrio	Pogseptimavirus	Pogseptimavirus	Unclassified	Demerecviridae	Unclassified	Caudoviricetes	Uroviricota	Heunggongvirae	Duplodnaviria	Group I	PHG	Vibrio hyugaensis
PP542034	Klebsiella phage vB_KpnP_23	Klebsiella phage vB_KpnP_23 Przondovirus Studiervirinae Autographiviridae Caudoviricetes Uroviricota Heunggongvirae Duplodnaviria Viruses	40987	FALSE	52.695	DNA	30-APR-2024	50	100	0	91.1265	NA	0	Klebsiella	Przondovirus	Przondovirus	Studiervirinae	Autographiviridae	Unclassified	Caudoviricetes	Uroviricota	Heunggongvirae	Duplodnaviria	Group I	PHG	Klebsiella pneumoniae JNKPN23
PP712916	Vibrio phage TCU_VP02_YC	Vibrio phage TCU_VP02_YC Schizotequatrovirus Straboviridae Caudoviricetes Uroviricota Heunggongvirae Duplodnaviria Viruses	69361	FALSE	42.176	DNA	29-APR-2024	126	7.14286	92.8571	94.5704	NA	0	Vibrio	Schizotequatrovirus	Schizotequatrovirus	Unclassified	Straboviridae	Unclassified	Caudoviricetes	Uroviricota	Heunggongvirae	Duplodnaviria	Group I	PHG	Vibrio parahaemolyticus VP.10806
PP712941	Vibrio phage TCU_VP01_ZB	Vibrio phage TCU_VP01_ZB Maculvirus Autographiviridae Caudoviricetes Uroviricota Heunggongvirae Duplodnaviria Viruses	43338	FALSE	49.312	DNA	29-APR-2024	48	0	100	94.2891	NA	0	Vibrio	Maculvirus	Maculvirus	Unclassified	Autographiviridae	Unclassified	Caudoviricetes	Uroviricota	Heunggongvirae	Duplodnaviria	Group I	PHG	Vibrio parahaemolyticus VP.10806
KY471386	Staphylococcus phage St 134	Staphylococcus phage St 134 Andhravirus St134 Andhravirus Rakietenvirinae Rountreeviridae Caudoviricetes Uroviricota Heunggongvirae Duplodnaviria Viruses	18275	FALSE	30.096	DNA	29-APR-2024	20	45	55	95.4419	NA	0	Staphylococcus	Andhravirus	Andhravirus	Rakietenvirinae	Rountreeviridae	Unclassified	Caudoviricetes	Uroviricota	Heunggongvirae	Duplodnaviria	Group I	PHG	Staphylococcus epidermidis CEMTC 2044
PP554188	Thermus phage Zuza8	Thermus phage Zuza8 Thomixvirus Paulinoviridae Tubulavirales Faserviricetes Hofneiviricota Loebvirae Monodnaviria Viruses	6773	FALSE	60.047	DNA	28-APR-2024	11	100	0	96.5156	NA	0	Thermus	Thomixvirus	Thomixvirus	Unclassified	Paulinoviridae	Tubulavirales	Faserviricetes	Hofneiviricota	Loebvirae	Monodnaviria	Group II	PHG	Thermus thermophilus HB8
PP582188	Enterococcus phage vB_Efs19_KEN17	Enterococcus phage vB_Efs19_KEN17 Saphexavirus Caudoviricetes Uroviricota Heunggongvirae Duplodnaviria Viruses	57031	FALSE	40.054	DNA	27-APR-2024	92	85.8696	14.1304	86.6967	NA	1	Enterococcus	Saphexavirus	Saphexavirus	Unclassified	Unclassified	Unclassified	Caudoviricetes	Uroviricota	Heunggongvirae	Duplodnaviria	Group I	PHG	Enterococcus faecalis
PP582187	Enterococcus phage vB_Efs6_KEN16	Enterococcus phage vB_Efs6_KEN16 Kochikohdavirus Brockvirinae Herelleviridae Caudoviricetes Uroviricota Heunggongvirae Duplodnaviria Viruses	147374	FALSE	35.943	DNA	27-APR-2024	211	65.4028	34.5972	88.5204	NA	6	Enterococcus	Kochikohdavirus	Kochikohdavirus	Brockvirinae	Herelleviridae	Unclassified	Caudoviricetes	Uroviricota	Heunggongvirae	Duplodnaviria	Group I	PHG	Enterococcus faecalis 6
PP582186	Enterococcus phage vB_Efs30_KEN14	Enterococcus phage vB_Efs30_KEN14 Efquatrovirus Caudoviricetes Uroviricota Heunggongvirae Duplodnaviria Viruses	41198	FALSE	34.892	DNA	27-APR-2024	65	61.5385	38.4615	90.0335	NA	0	Enterococcus	Efquatrovirus	Efquatrovirus	Unclassified	Unclassified	Unclassified	Caudoviricetes	Uroviricota	Heunggongvirae	Duplodnaviria	Group I	PHG	Enterococcus faecalis 882
PP582185	Enterococcus phage vB_Efs26_KEN12	Enterococcus phage vB_Efs26_KEN12 Copernicusvirus Sarlesvirinae Rountreeviridae Caudoviricetes Uroviricota Heunggongvirae Duplodnaviria Viruses	18044	FALSE	33.247	DNA	27-APR-2024	25	40	60	95.45	NA	0	Enterococcus	Copernicusvirus	Copernicusvirus	Sarlesvirinae	Rountreeviridae	Unclassified	Caudoviricetes	Uroviricota	Heunggongvirae	Duplodnaviria	Group I	PHG	Enterococcus faecalis 6
PP582184	Enterococcus phage vB_Efs25_KEN11	Enterococcus phage vB_Efs25_KEN11 Kochikohdavirus Brockvirinae Herelleviridae Caudoviricetes Uroviricota Heunggongvirae Duplodnaviria Viruses	144458	FALSE	35.901	DNA	27-APR-2024	204	66.1765	33.8235	88.6583	NA	6	Enterococcus	Kochikohdavirus	Kochikohdavirus	Brockvirinae	Herelleviridae	Unclassified	Caudoviricetes	Uroviricota	Heunggongvirae	Duplodnaviria	Group I	PHG	Enterococcus faecalis 6
PP582183	Enterococcus phage vB_Efs22_KEN09	Enterococcus phage vB_Efs22_KEN09 Efquatrovirus Caudoviricetes Uroviricota Heunggongvirae Duplodnaviria Viruses	41162	FALSE	34.763	DNA	27-APR-2024	66	60.6061	39.3939	88.4286	NA	0	Enterococcus	Efquatrovirus	Efquatrovirus	Unclassified	Unclassified	Unclassified	Caudoviricetes	Uroviricota	Heunggongvirae	Duplodnaviria	Group I	PHG	Enterococcus faecalis
PP582182	Enterococcus phage vB_Efs19_KEN07	Enterococcus phage vB_Efs19_KEN07 Efquatrovirus Caudoviricetes Uroviricota Heunggongvirae Duplodnaviria Viruses	40417	FALSE	34.904	DNA	27-APR-2024	63	39.6825	60.3175	90.8677	NA	0	Enterococcus	Efquatrovirus	Efquatrovirus	Unclassified	Unclassified	Unclassified	Caudoviricetes	Uroviricota	Heunggongvirae	Duplodnaviria	Group I	PHG	Enterococcus faecalis 338
PP582181	Enterococcus phage vB_Efs10_KEN05	Enterococcus phage vB_Efs10_KEN05 Saphexavirus Caudoviricetes Uroviricota Heunggongvirae Duplodnaviria Viruses	59225	FALSE	39.846	DNA	27-APR-2024	97	83.5052	16.4948	87.3246	NA	1	Enterococcus	Saphexavirus	Saphexavirus	Unclassified	Unclassified	Unclassified	Caudoviricetes	Uroviricota	Heunggongvirae	Duplodnaviria	Group I	PHG	Enterococcus faecalis 6
PP582180	Enterococcus phage vB_Efs8_KEN04	Enterococcus phage vB_Efs8_KEN04 Kochikohdavirus Brockvirinae Herelleviridae Caudoviricetes Uroviricota Heunggongvirae Duplodnaviria Viruses	142402	FALSE	36.011	DNA	27-APR-2024	201	67.1642	32.8358	89.2129	NA	7	Enterococcus	Kochikohdavirus	Kochikohdavirus	Brockvirinae	Herelleviridae	Unclassified	Caudoviricetes	Uroviricota	Heunggongvirae	Duplodnaviria	Group I	PHG	Enterococcus faecalis
PP582179	Enterococcus phage vB_Efs6_KEN03	Enterococcus phage vB_Efs6_KEN03 Saphexavirus Caudoviricetes Uroviricota Heunggongvirae Duplodnaviria Viruses	57731	FALSE	40.034	DNA	27-APR-2024	95	84.2105	15.7895	87.4435	NA	1	Enterococcus	Saphexavirus	Saphexavirus	Unclassified	Unclassified	Unclassified	Caudoviricetes	Uroviricota	Heunggongvirae	Duplodnaviria	Group I	PHG	Enterococcus faecalis 6
PP582178	Enterococcus phage vB_Efs4_KEN02	Enterococcus phage vB_Efs4_KEN02 Efquatrovirus Caudoviricetes Uroviricota Heunggongvirae Duplodnaviria Viruses	39740	FALSE	34.801	DNA	27-APR-2024	58	58.6207	41.3793	88.8223	NA	0	Enterococcus	Efquatrovirus	Efquatrovirus	Unclassified	Unclassified	Unclassified	Caudoviricetes	Uroviricota	Heunggongvirae	Duplodnaviria	Group I	PHG	Enterococcus faecalis 947
PP582177	Enterococcus phage vB_Efs1_KEN01	Enterococcus phage vB_Efs1_KEN01 Copernicusvirus Sarlesvirinae Rountreeviridae Caudoviricetes Uroviricota Heunggongvirae Duplodnaviria Viruses	17979	FALSE	33.144	DNA	27-APR-2024	25	40	60	95.7951	NA	0	Enterococcus	Copernicusvirus	Copernicusvirus	Sarlesvirinae	Rountreeviridae	Unclassified	Caudoviricetes	Uroviricota	Heunggongvirae	Duplodnaviria	Group I	PHG	Enterococcus faecalis 6
PP582176	Enterococcus phage vB_Efm10_KEN22	Enterococcus phage vB_Efm10_KEN22 Caudoviricetes Uroviricota Heunggongvirae Duplodnaviria Viruses	42487	FALSE	35.199	DNA	27-APR-2024	71	42.2535	57.7465	92.3435	NA	0	Enterococcus	Unclassified	Unclassified	Unclassified	Unclassified	Unclassified	Caudoviricetes	Uroviricota	Heunggongvirae	Duplodnaviria	Group I	PHG	Enterococcus faecium
PP582175	Enterococcus phage vB_Efm8_KEN21	Enterococcus phage vB_Efm8_KEN21 Caudoviricetes Uroviricota Heunggongvirae Duplodnaviria Viruses	42231	FALSE	35.185	DNA	27-APR-2024	68	57.3529	42.6471	89.8274	NA	0	Enterococcus	Unclassified	Unclassified	Unclassified	Unclassified	Unclassified	Caudoviricetes	Uroviricota	Heunggongvirae	Duplodnaviria	Group I	PHG	Enterococcus faecium 80
PP582174	Enterococcus phage vB_Efm3_KEN20	Enterococcus phage vB_Efm3_KEN20 Caudoviricetes Uroviricota Heunggongvirae Duplodnaviria Viruses	42434	FALSE	34.96	DNA	27-APR-2024	71	60.5634	39.4366	91.964	NA	0	Enterococcus	Unclassified	Unclassified	Unclassified	Unclassified	Unclassified	Caudoviricetes	Uroviricota	Heunggongvirae	Duplodnaviria	Group I	PHG	Enterococcus faecium
PP582173	Enterococcus phage vB_Efm3_KEN18	Enterococcus phage vB_Efm3_KEN18 Caudoviricetes Uroviricota Heunggongvirae Duplodnaviria Viruses	43348	FALSE	35.162	DNA	27-APR-2024	71	60.5634	39.4366	90.3917	NA	0	Enterococcus	Unclassified	Unclassified	Unclassified	Unclassified	Unclassified	Caudoviricetes	Uroviricota	Heunggongvirae	Duplodnaviria	Group I	PHG	Enterococcus faecium
PP668090	Pseudomonas phage vB_PaeM_M12PA	Pseudomonas phage vB_PaeM_M12PA Pbunavirus Caudoviricetes Uroviricota Heunggongvirae Duplodnaviria Viruses	66388	FALSE	55.459	DNA	27-APR-2024	93	40.8602	59.1398	91.1611	NA	0	Pseudomonas	Pbunavirus	Pbunavirus	Unclassified	Unclassified	Unclassified	Caudoviricetes	Uroviricota	Heunggongvirae	Duplodnaviria	Group I	PHG	Pseudomonas aeruginosa ATCC 15442
OZ035850	Escherichia phage vB_Eco_TB37	Escherichia phage vB_Eco_TB37 Tequatrovirus Tevenvirinae Straboviridae Caudoviricetes Uroviricota Heunggongvirae Duplodnaviria Viruses	166495	FALSE	35.533	DNA	27-APR-2024	265	15.4717	84.5283	94.8665	NA	11	Escherichia	Tequatrovirus	Tequatrovirus	Tevenvirinae	Straboviridae	Unclassified	Caudoviricetes	Uroviricota	Heunggongvirae	Duplodnaviria	Group I	PHG	Unspecified
OZ035849	Escherichia phage vB_Eco_BGP	Escherichia phage vB_Eco_BGP Tequatrovirus Tevenvirinae Straboviridae Caudoviricetes Uroviricota Heunggongvirae Duplodnaviria Viruses	168661	FALSE	35.394	DNA	27-APR-2024	270	84.8148	15.1852	94.448	NA	10	Escherichia	Tequatrovirus	Tequatrovirus	Tevenvirinae	Straboviridae	Unclassified	Caudoviricetes	Uroviricota	Heunggongvirae	Duplodnaviria	Group I	PHG	Unspecified
OP745948	Citrobacter phage vB_CfrD-Cit2	Citrobacter phage vB_CfrD-Cit2 Tequintavirus Markadamsvirinae Demerecviridae Caudoviricetes Uroviricota Heunggongvirae Duplodnaviria Viruses	111610	FALSE	39.101	DNA	26-APR-2024	159	31.4465	68.5535	86.5442	NA	23	Citrobacter	Tequintavirus	Tequintavirus	Markadamsvirinae	Demerecviridae	Unclassified	Caudoviricetes	Uroviricota	Heunggongvirae	Duplodnaviria	Group I	PHG	Citrobacter freundii
OZ035822	Vectrevirus PDP21P6	Vectrevirus PDP21P6 Vectrevirus Molineuxvirinae Autographiviridae Caudoviricetes Uroviricota Heunggongvirae Duplodnaviria Viruses	44789	FALSE	44.933	DNA	25-APR-2024	53	100	0	91.6296	NA	0	Unspecified	Vectrevirus	Vectrevirus	Molineuxvirinae	Autographiviridae	Unclassified	Caudoviricetes	Uroviricota	Heunggongvirae	Duplodnaviria	Group I	PHG	Unspecified
OZ035821	Kayfunavirus PDP21P1	Kayfunavirus PDP21P1 Kayfunavirus Studiervirinae Autographiviridae Caudoviricetes Uroviricota Heunggongvirae Duplodnaviria Viruses	40079	FALSE	49.889	DNA	25-APR-2024	50	100	0	91.4569	NA	1	Unspecified	Kayfunavirus	Kayfunavirus	Studiervirinae	Autographiviridae	Unclassified	Caudoviricetes	Uroviricota	Heunggongvirae	Duplodnaviria	Group I	PHG	Unspecified
OZ035820	Przondovirus NAN33P2	Przondovirus NAN33P2 Przondovirus Studiervirinae Autographiviridae Caudoviricetes Uroviricota Heunggongvirae Duplodnaviria Viruses	40708	FALSE	52.859	DNA	25-APR-2024	47	100	0	91.6405	NA	0	Unspecified	Przondovirus	Przondovirus	Studiervirinae	Autographiviridae	Unclassified	Caudoviricetes	Uroviricota	Heunggongvirae	Duplodnaviria	Group I	PHG	Unspecified
OZ035819	Kagunavirus LM02P1	Kagunavirus LM02P1 Kagunavirus Guernseyvirinae Caudoviricetes Uroviricota Heunggongvirae Duplodnaviria Viruses	43420	FALSE	50.567	DNA	25-APR-2024	75	66.6667	33.3333	91.6444	NA	0	Unspecified	Kagunavirus	Kagunavirus	Guernseyvirinae	Unclassified	Unclassified	Caudoviricetes	Uroviricota	Heunggongvirae	Duplodnaviria	Group I	PHG	Unspecified
OZ035818	Kayfunavirus BDX03P1	Kayfunavirus BDX03P1 Kayfunavirus Studiervirinae Autographiviridae Caudoviricetes Uroviricota Heunggongvirae Duplodnaviria Viruses	39754	FALSE	50.475	DNA	25-APR-2024	50	100	0	91.5153	NA	0	Unspecified	Kayfunavirus	Kayfunavirus	Studiervirinae	Autographiviridae	Unclassified	Caudoviricetes	Uroviricota	Heunggongvirae	Duplodnaviria	Group I	PHG	Unspecified
OZ035817	Vectrevirus DIJ06P1	Vectrevirus DIJ06P1 Vectrevirus Molineuxvirinae Autographiviridae Caudoviricetes Uroviricota Heunggongvirae Duplodnaviria Viruses	44766	FALSE	44.882	DNA	25-APR-2024	54	100	0	92.1458	NA	0	Unspecified	Vectrevirus	Vectrevirus	Molineuxvirinae	Autographiviridae	Unclassified	Caudoviricetes	Uroviricota	Heunggongvirae	Duplodnaviria	Group I	PHG	Unspecified
OZ035816	Vectrevirus LI10P5	Vectrevirus LI10P5 Vectrevirus Molineuxvirinae Autographiviridae Caudoviricetes Uroviricota Heunggongvirae Duplodnaviria Viruses	44310	FALSE	44.997	DNA	25-APR-2024	54	100	0	92.2004	NA	0	Unspecified	Vectrevirus	Vectrevirus	Molineuxvirinae	Autographiviridae	Unclassified	Caudoviricetes	Uroviricota	Heunggongvirae	Duplodnaviria	Group I	PHG	Unspecified
OZ035815	Kayfunavirus MT1B1P3	Kayfunavirus MT1B1P3 Kayfunavirus Studiervirinae Autographiviridae Caudoviricetes Uroviricota Heunggongvirae Duplodnaviria Viruses	40159	FALSE	49.692	DNA	25-APR-2024	46	100	0	89.8454	NA	0	Unspecified	Kayfunavirus	Kayfunavirus	Studiervirinae	Autographiviridae	Unclassified	Caudoviricetes	Uroviricota	Heunggongvirae	Duplodnaviria	Group I	PHG	Unspecified
OZ035814	Przondovirus NAN33P2	Przondovirus NAN33P2 Przondovirus Studiervirinae Autographiviridae Caudoviricetes Uroviricota Heunggongvirae Duplodnaviria Viruses	40708	FALSE	52.859	DNA	25-APR-2024	47	100	0	91.6405	NA	0	Unspecified	Przondovirus	Przondovirus	Studiervirinae	Autographiviridae	Unclassified	Caudoviricetes	Uroviricota	Heunggongvirae	Duplodnaviria	Group I	PHG	Unspecified
OZ035813	Kayfunavirus LM33P1	Kayfunavirus LM33P1 Kayfunavirus Studiervirinae Autographiviridae Caudoviricetes Uroviricota Heunggongvirae Duplodnaviria Viruses	38979	FALSE	50.181	DNA	25-APR-2024	49	100	0	90.9438	NA	1	Unspecified	Kayfunavirus	Kayfunavirus	Studiervirinae	Autographiviridae	Unclassified	Caudoviricetes	Uroviricota	Heunggongvirae	Duplodnaviria	Group I	PHG	Unspecified
OZ035812	Kagunavirus LM08P1	Kagunavirus LM08P1 Kagunavirus Guernseyvirinae Caudoviricetes Uroviricota Heunggongvirae Duplodnaviria Viruses	42973	FALSE	50.925	DNA	25-APR-2024	70	64.2857	35.7143	90.3707	NA	0	Unspecified	Kagunavirus	Kagunavirus	Guernseyvirinae	Unclassified	Unclassified	Caudoviricetes	Uroviricota	Heunggongvirae	Duplodnaviria	Group I	PHG	Unspecified
OZ035811	Dhillonvirus LM40P1	Dhillonvirus LM40P1 Dhillonvirus Caudoviricetes Uroviricota Heunggongvirae Duplodnaviria Viruses	45013	FALSE	53.56	DNA	25-APR-2024	60	60	40	94.1461	NA	0	Unspecified	Dhillonvirus	Dhillonvirus	Unclassified	Unclassified	Unclassified	Caudoviricetes	Uroviricota	Heunggongvirae	Duplodnaviria	Group I	PHG	Unspecified
OZ035810	Gamaleyavirus AN24P2	Gamaleyavirus AN24P2 Gamaleyavirus Enquatrovirinae Schitoviridae Caudoviricetes Uroviricota Heunggongvirae Duplodnaviria Viruses	71225	FALSE	42.763	DNA	25-APR-2024	85	23.5294	76.4706	93.3436	NA	1	Unspecified	Gamaleyavirus	Gamaleyavirus	Enquatrovirinae	Schitoviridae	Unclassified	Caudoviricetes	Uroviricota	Heunggongvirae	Duplodnaviria	Group I	PHG	Unspecified
OZ035809	Kayfunavirus T147P5	Kayfunavirus T147P5 Kayfunavirus Studiervirinae Autographiviridae Caudoviricetes Uroviricota Heunggongvirae Duplodnaviria Viruses	40209	FALSE	49.867	DNA	25-APR-2024	53	100	0	91.8078	NA	0	Unspecified	Kayfunavirus	Kayfunavirus	Studiervirinae	Autographiviridae	Unclassified	Caudoviricetes	Uroviricota	Heunggongvirae	Duplodnaviria	Group I	PHG	Unspecified
OZ035808	Krischvirus RB49	Krischvirus RB49 Krischvirus Straboviridae Caudoviricetes Uroviricota Heunggongvirae Duplodnaviria Viruses	162105	FALSE	40.592	DNA	25-APR-2024	261	16.8582	83.1418	92.8676	NA	0	Unspecified	Krischvirus	Krischvirus	Unclassified	Straboviridae	Unclassified	Caudoviricetes	Uroviricota	Heunggongvirae	Duplodnaviria	Group I	PHG	Unspecified
OZ035807	Vectrevirus LI10P3	Vectrevirus LI10P3 Vectrevirus Molineuxvirinae Autographiviridae Caudoviricetes Uroviricota Heunggongvirae Duplodnaviria Viruses	44534	FALSE	44.892	DNA	25-APR-2024	54	100	0	91.959	NA	0	Unspecified	Vectrevirus	Vectrevirus	Molineuxvirinae	Autographiviridae	Unclassified	Caudoviricetes	Uroviricota	Heunggongvirae	Duplodnaviria	Group I	PHG	Unspecified
OZ035806	Felixounavirus NRG857CP1	Felixounavirus NRG857CP1 Felixounavirus Ounavirinae Caudoviricetes Uroviricota Heunggongvirae Duplodnaviria Viruses	87084	FALSE	38.786	DNA	25-APR-2024	121	75.2066	24.7934	88.6363	NA	25	Unspecified	Felixounavirus	Felixounavirus	Ounavirinae	Unclassified	Unclassified	Caudoviricetes	Uroviricota	Heunggongvirae	Duplodnaviria	Group I	PHG	Unspecified
OZ035805	Kagunavirus BCH953P1	Kagunavirus BCH953P1 Kagunavirus Guernseyvirinae Caudoviricetes Uroviricota Heunggongvirae Duplodnaviria Viruses	44101	FALSE	50.6	DNA	25-APR-2024	76	65.7895	34.2105	90.4469	NA	0	Unspecified	Kagunavirus	Kagunavirus	Guernseyvirinae	Unclassified	Unclassified	Caudoviricetes	Uroviricota	Heunggongvirae	Duplodnaviria	Group I	PHG	Unspecified
OZ035804	Vectrevirus PDP21P3	Vectrevirus PDP21P3 Vectrevirus Molineuxvirinae Autographiviridae Caudoviricetes Uroviricota Heunggongvirae Duplodnaviria Viruses	45588	FALSE	45.071	DNA	25-APR-2024	57	100	0	92.5243	NA	0	Unspecified	Vectrevirus	Vectrevirus	Molineuxvirinae	Autographiviridae	Unclassified	Caudoviricetes	Uroviricota	Heunggongvirae	Duplodnaviria	Group I	PHG	Unspecified
OZ035803	Kayfunavirus LI10P1	Kayfunavirus LI10P1 Kayfunavirus Studiervirinae Autographiviridae Caudoviricetes Uroviricota Heunggongvirae Duplodnaviria Viruses	39854	FALSE	49.799	DNA	25-APR-2024	46	100	0	89.8856	NA	0	Unspecified	Kayfunavirus	Kayfunavirus	Studiervirinae	Autographiviridae	Unclassified	Caudoviricetes	Uroviricota	Heunggongvirae	Duplodnaviria	Group I	PHG	Unspecified
OZ035802	Vectrevirus T145P2	Vectrevirus T145P2 Vectrevirus Molineuxvirinae Autographiviridae Caudoviricetes Uroviricota Heunggongvirae Duplodnaviria Viruses	44662	FALSE	44.897	DNA	25-APR-2024	53	100	0	91.0035	NA	0	Unspecified	Vectrevirus	Vectrevirus	Molineuxvirinae	Autographiviridae	Unclassified	Caudoviricetes	Uroviricota	Heunggongvirae	Duplodnaviria	Group I	PHG	Unspecified
OZ035801	Kayfunavirus LI10P1	Kayfunavirus LI10P1 Kayfunavirus Studiervirinae Autographiviridae Caudoviricetes Uroviricota Heunggongvirae Duplodnaviria Viruses	39854	FALSE	49.799	DNA	25-APR-2024	46	100	0	89.8856	NA	0	Unspecified	Kayfunavirus	Kayfunavirus	Studiervirinae	Autographiviridae	Unclassified	Caudoviricetes	Uroviricota	Heunggongvirae	Duplodnaviria	Group I	PHG	Unspecified
OZ035800	Felixounavirus LF82P5	Felixounavirus LF82P5 Felixounavirus Ounavirinae Caudoviricetes Uroviricota Heunggongvirae Duplodnaviria Viruses	85898	FALSE	39.002	DNA	25-APR-2024	114	71.9298	28.0702	88.0358	NA	27	Unspecified	Felixounavirus	Felixounavirus	Ounavirinae	Unclassified	Unclassified	Caudoviricetes	Uroviricota	Heunggongvirae	Duplodnaviria	Group I	PHG	Unspecified
OZ035799	Justusliebigvirus alia	Justusliebigvirus alia Justusliebigvirus Stephanstirmvirinae Caudoviricetes Uroviricota Heunggongvirae Duplodnaviria Viruses	148442	FALSE	37.563	DNA	25-APR-2024	243	45.679	54.321	90.8833	NA	15	Unspecified	Justusliebigvirus	Justusliebigvirus	Stephanstirmvirinae	Unclassified	Unclassified	Caudoviricetes	Uroviricota	Heunggongvirae	Duplodnaviria	Group I	PHG	Unspecified
OZ035798	Vectrevirus LI10P3	Vectrevirus LI10P3 Vectrevirus Molineuxvirinae Autographiviridae Caudoviricetes Uroviricota Heunggongvirae Duplodnaviria Viruses	44918	FALSE	44.993	DNA	25-APR-2024	55	100	0	92.3015	NA	0	Unspecified	Vectrevirus	Vectrevirus	Molineuxvirinae	Autographiviridae	Unclassified	Caudoviricetes	Uroviricota	Heunggongvirae	Duplodnaviria	Group I	PHG	Unspecified
OZ035797	Vectrevirus T147P1	Vectrevirus T147P1 Vectrevirus Molineuxvirinae Autographiviridae Caudoviricetes Uroviricota Heunggongvirae Duplodnaviria Viruses	43709	FALSE	44.892	DNA	25-APR-2024	50	100	0	91.265	NA	0	Unspecified	Vectrevirus	Vectrevirus	Molineuxvirinae	Autographiviridae	Unclassified	Caudoviricetes	Uroviricota	Heunggongvirae	Duplodnaviria	Group I	PHG	Unspecified
OZ035796	Felixounavirus NRG857CP1	Felixounavirus NRG857CP1 Felixounavirus Ounavirinae Caudoviricetes Uroviricota Heunggongvirae Duplodnaviria Viruses	84421	FALSE	38.847	DNA	25-APR-2024	114	73.6842	26.3158	88.9127	NA	25	Unspecified	Felixounavirus	Felixounavirus	Ounavirinae	Unclassified	Unclassified	Caudoviricetes	Uroviricota	Heunggongvirae	Duplodnaviria	Group I	PHG	Unspecified
OZ035795	Krischvirus LF73P4	Krischvirus LF73P4 Krischvirus Straboviridae Caudoviricetes Uroviricota Heunggongvirae Duplodnaviria Viruses	163088	FALSE	40.594	DNA	25-APR-2024	261	62.8352	37.1648	92.7291	NA	0	Unspecified	Krischvirus	Krischvirus	Unclassified	Straboviridae	Unclassified	Caudoviricetes	Uroviricota	Heunggongvirae	Duplodnaviria	Group I	PHG	Unspecified
OZ035794	Kayfunavirus BDX03P1	Kayfunavirus BDX03P1 Kayfunavirus Studiervirinae Autographiviridae Caudoviricetes Uroviricota Heunggongvirae Duplodnaviria Viruses	39754	FALSE	50.475	DNA	25-APR-2024	50	100	0	91.5153	NA	0	Unspecified	Kayfunavirus	Kayfunavirus	Studiervirinae	Autographiviridae	Unclassified	Caudoviricetes	Uroviricota	Heunggongvirae	Duplodnaviria	Group I	PHG	Unspecified
OZ035793	Veterinaerplatzvirus T145P1	Veterinaerplatzvirus T145P1 Veterinaerplatzvirus Braunvirinae Drexlerviridae Caudoviricetes Uroviricota Heunggongvirae Duplodnaviria Viruses	45509	FALSE	44.143	DNA	25-APR-2024	77	79.2208	20.7792	90.1514	NA	1	Unspecified	Veterinaerplatzvirus	Veterinaerplatzvirus	Braunvirinae	Drexlerviridae	Unclassified	Caudoviricetes	Uroviricota	Heunggongvirae	Duplodnaviria	Group I	PHG	Unspecified
OZ035792	Vectrevirus T205P5	Vectrevirus T205P5 Vectrevirus Molineuxvirinae Autographiviridae Caudoviricetes Uroviricota Heunggongvirae Duplodnaviria Viruses	43663	FALSE	45.182	DNA	25-APR-2024	52	100	0	92.4467	NA	0	Unspecified	Vectrevirus	Vectrevirus	Molineuxvirinae	Autographiviridae	Unclassified	Caudoviricetes	Uroviricota	Heunggongvirae	Duplodnaviria	Group I	PHG	Unspecified
OZ035791	Kagunavirus LF7074P3	Kagunavirus LF7074P3 Kagunavirus Guernseyvirinae Caudoviricetes Uroviricota Heunggongvirae Duplodnaviria Viruses	40766	FALSE	50.863	DNA	25-APR-2024	66	66.6667	33.3333	91.8412	NA	0	Unspecified	Kagunavirus	Kagunavirus	Guernseyvirinae	Unclassified	Unclassified	Caudoviricetes	Uroviricota	Heunggongvirae	Duplodnaviria	Group I	PHG	Unspecified
OZ035790	Felixounavirus LF110P4	Felixounavirus LF110P4 Felixounavirus Ounavirinae Caudoviricetes Uroviricota Heunggongvirae Duplodnaviria Viruses	86072	FALSE	39.136	DNA	25-APR-2024	117	71.7949	28.2051	89.3519	NA	26	Unspecified	Felixounavirus	Felixounavirus	Ounavirinae	Unclassified	Unclassified	Caudoviricetes	Uroviricota	Heunggongvirae	Duplodnaviria	Group I	PHG	Unspecified
OZ035789	Tequatrovirus BCH953P4	Tequatrovirus BCH953P4 Tequatrovirus Tevenvirinae Straboviridae Caudoviricetes Uroviricota Heunggongvirae Duplodnaviria Viruses	169247	FALSE	35.351	DNA	25-APR-2024	266	15.4135	84.5865	94.2705	NA	8	Unspecified	Tequatrovirus	Tequatrovirus	Tevenvirinae	Straboviridae	Unclassified	Caudoviricetes	Uroviricota	Heunggongvirae	Duplodnaviria	Group I	PHG	Unspecified
OZ035788	Vectrevirus T147P1	Vectrevirus T147P1 Vectrevirus Molineuxvirinae Autographiviridae Caudoviricetes Uroviricota Heunggongvirae Duplodnaviria Viruses	43705	FALSE	44.867	DNA	25-APR-2024	52	100	0	91.9529	NA	0	Unspecified	Vectrevirus	Vectrevirus	Molineuxvirinae	Autographiviridae	Unclassified	Caudoviricetes	Uroviricota	Heunggongvirae	Duplodnaviria	Group I	PHG	Unspecified
OZ035787	Tequatrovirus T4	Tequatrovirus T4 Tequatrovirus Tevenvirinae Straboviridae Caudoviricetes Uroviricota Heunggongvirae Duplodnaviria Viruses	168921	FALSE	35.293	DNA	25-APR-2024	262	16.0305	83.9695	93.6811	NA	8	Unspecified	Tequatrovirus	Tequatrovirus	Tevenvirinae	Straboviridae	Unclassified	Caudoviricetes	Uroviricota	Heunggongvirae	Duplodnaviria	Group I	PHG	Unspecified
OZ035786	Veterinaerplatzvirus T145P1	Veterinaerplatzvirus T145P1 Veterinaerplatzvirus Braunvirinae Drexlerviridae Caudoviricetes Uroviricota Heunggongvirae Duplodnaviria Viruses	45312	FALSE	44.207	DNA	25-APR-2024	76	78.9474	21.0526	90.2057	NA	1	Unspecified	Veterinaerplatzvirus	Veterinaerplatzvirus	Braunvirinae	Drexlerviridae	Unclassified	Caudoviricetes	Uroviricota	Heunggongvirae	Duplodnaviria	Group I	PHG	Unspecified
OZ035785	Tequatrovirus BCH953P2	Tequatrovirus BCH953P2 Tequatrovirus Tevenvirinae Straboviridae Caudoviricetes Uroviricota Heunggongvirae Duplodnaviria Viruses	168034	FALSE	35.313	DNA	25-APR-2024	265	15.4717	84.5283	94.5083	NA	10	Unspecified	Tequatrovirus	Tequatrovirus	Tevenvirinae	Straboviridae	Unclassified	Caudoviricetes	Uroviricota	Heunggongvirae	Duplodnaviria	Group I	PHG	Unspecified
OZ035784	Tequatrovirus BCH953P4	Tequatrovirus BCH953P4 Tequatrovirus Tevenvirinae Straboviridae Caudoviricetes Uroviricota Heunggongvirae Duplodnaviria Viruses	169247	FALSE	35.351	DNA	25-APR-2024	266	15.4135	84.5865	94.2705	NA	8	Unspecified	Tequatrovirus	Tequatrovirus	Tevenvirinae	Straboviridae	Unclassified	Caudoviricetes	Uroviricota	Heunggongvirae	Duplodnaviria	Group I	PHG	Unspecified
OZ035783	Kagunavirus PDP21P8	Kagunavirus PDP21P8 Kagunavirus Guernseyvirinae Caudoviricetes Uroviricota Heunggongvirae Duplodnaviria Viruses	43594	FALSE	50.945	DNA	25-APR-2024	70	68.5714	31.4286	90.5836	NA	0	Unspecified	Kagunavirus	Kagunavirus	Guernseyvirinae	Unclassified	Unclassified	Caudoviricetes	Uroviricota	Heunggongvirae	Duplodnaviria	Group I	PHG	Unspecified
OZ035782	Felixounavirus LF110P2	Felixounavirus LF110P2 Felixounavirus Ounavirinae Caudoviricetes Uroviricota Heunggongvirae Duplodnaviria Viruses	86501	FALSE	38.975	DNA	25-APR-2024	120	74.1667	25.8333	89.5365	NA	26	Unspecified	Felixounavirus	Felixounavirus	Ounavirinae	Unclassified	Unclassified	Caudoviricetes	Uroviricota	Heunggongvirae	Duplodnaviria	Group I	PHG	Unspecified
OZ035781	Dhakavirus CLBP2	Dhakavirus CLBP2 Dhakavirus Tevenvirinae Straboviridae Caudoviricetes Uroviricota Heunggongvirae Duplodnaviria Viruses	171787	FALSE	39.407	DNA	25-APR-2024	273	16.1172	83.8828	94.1614	NA	3	Unspecified	Dhakavirus	Dhakavirus	Tevenvirinae	Straboviridae	Unclassified	Caudoviricetes	Uroviricota	Heunggongvirae	Duplodnaviria	Group I	PHG	Unspecified
OZ035780	Dhillonvirus LM40P1	Dhillonvirus LM40P1 Dhillonvirus Caudoviricetes Uroviricota Heunggongvirae Duplodnaviria Viruses	45041	FALSE	53.513	DNA	25-APR-2024	59	61.0169	38.9831	93.9411	NA	0	Unspecified	Dhillonvirus	Dhillonvirus	Unclassified	Unclassified	Unclassified	Caudoviricetes	Uroviricota	Heunggongvirae	Duplodnaviria	Group I	PHG	Unspecified
OZ035779	Felixounavirus LF82P3	Felixounavirus LF82P3 Felixounavirus Ounavirinae Caudoviricetes Uroviricota Heunggongvirae Duplodnaviria Viruses	83202	FALSE	38.997	DNA	25-APR-2024	109	72.4771	27.5229	88.3524	NA	26	Unspecified	Felixounavirus	Felixounavirus	Ounavirinae	Unclassified	Unclassified	Caudoviricetes	Uroviricota	Heunggongvirae	Duplodnaviria	Group I	PHG	Unspecified
OZ035778	Vectrevirus NIC06P3	Vectrevirus NIC06P3 Vectrevirus Molineuxvirinae Autographiviridae Caudoviricetes Uroviricota Heunggongvirae Duplodnaviria Viruses	45947	FALSE	46.055	DNA	25-APR-2024	55	98.1818	1.81818	91.7231	NA	0	Unspecified	Vectrevirus	Vectrevirus	Molineuxvirinae	Autographiviridae	Unclassified	Caudoviricetes	Uroviricota	Heunggongvirae	Duplodnaviria	Group I	PHG	Unspecified
OZ035777	Przondovirus NAN33P1	Przondovirus NAN33P1 Przondovirus Studiervirinae Autographiviridae Caudoviricetes Uroviricota Heunggongvirae Duplodnaviria Viruses	40656	FALSE	52.361	DNA	25-APR-2024	49	100	0	92.1783	NA	0	Unspecified	Przondovirus	Przondovirus	Studiervirinae	Autographiviridae	Unclassified	Caudoviricetes	Uroviricota	Heunggongvirae	Duplodnaviria	Group I	PHG	Unspecified
OZ035776	Vectrevirus LF31P3	Vectrevirus LF31P3 Vectrevirus Molineuxvirinae Autographiviridae Caudoviricetes Uroviricota Heunggongvirae Duplodnaviria Viruses	44354	FALSE	45.137	DNA	25-APR-2024	50	100	0	91.5814	NA	0	Unspecified	Vectrevirus	Vectrevirus	Molineuxvirinae	Autographiviridae	Unclassified	Caudoviricetes	Uroviricota	Heunggongvirae	Duplodnaviria	Group I	PHG	Unspecified
OZ035775	Sashavirus BDX09P1	Sashavirus BDX09P1 Sashavirus Caudoviricetes Uroviricota Heunggongvirae Duplodnaviria Viruses	58371	FALSE	43.508	DNA	25-APR-2024	100	53	47	90.5638	NA	0	Unspecified	Sashavirus	Sashavirus	Unclassified	Unclassified	Unclassified	Caudoviricetes	Uroviricota	Heunggongvirae	Duplodnaviria	Group I	PHG	Unspecified
OZ035774	Vectrevirus T147P9	Vectrevirus T147P9 Vectrevirus Molineuxvirinae Autographiviridae Caudoviricetes Uroviricota Heunggongvirae Duplodnaviria Viruses	44649	FALSE	44.792	DNA	25-APR-2024	52	100	0	91.9304	NA	0	Unspecified	Vectrevirus	Vectrevirus	Molineuxvirinae	Autographiviridae	Unclassified	Caudoviricetes	Uroviricota	Heunggongvirae	Duplodnaviria	Group I	PHG	Unspecified
OZ035773	Justusliebigvirus VEcB	Justusliebigvirus VEcB Justusliebigvirus Stephanstirmvirinae Caudoviricetes Uroviricota Heunggongvirae Duplodnaviria Viruses	148885	FALSE	37.557	DNA	25-APR-2024	243	45.2675	54.7325	91.341	NA	16	Unspecified	Justusliebigvirus	Justusliebigvirus	Stephanstirmvirinae	Unclassified	Unclassified	Caudoviricetes	Uroviricota	Heunggongvirae	Duplodnaviria	Group I	PHG	Unspecified
OZ035772	Felixounavirus LF82P3	Felixounavirus LF82P3 Felixounavirus Ounavirinae Caudoviricetes Uroviricota Heunggongvirae Duplodnaviria Viruses	85148	FALSE	39.021	DNA	25-APR-2024	111	71.1712	28.8288	87.9433	NA	26	Unspecified	Felixounavirus	Felixounavirus	Ounavirinae	Unclassified	Unclassified	Caudoviricetes	Uroviricota	Heunggongvirae	Duplodnaviria	Group I	PHG	Unspecified
OZ035771	Phapecoctavirus DIJ07P2	Phapecoctavirus DIJ07P2 Phapecoctavirus Stephanstirmvirinae Caudoviricetes Uroviricota Heunggongvirae Duplodnaviria Viruses	144811	FALSE	38.93	DNA	25-APR-2024	253	45.0593	54.9407	91.6277	NA	10	Unspecified	Phapecoctavirus	Phapecoctavirus	Stephanstirmvirinae	Unclassified	Unclassified	Caudoviricetes	Uroviricota	Heunggongvirae	Duplodnaviria	Group I	PHG	Unspecified
OZ035770	Justusliebigvirus alia	Justusliebigvirus alia Justusliebigvirus Stephanstirmvirinae Caudoviricetes Uroviricota Heunggongvirae Duplodnaviria Viruses	148442	FALSE	37.564	DNA	25-APR-2024	243	45.679	54.321	90.8833	NA	15	Unspecified	Justusliebigvirus	Justusliebigvirus	Stephanstirmvirinae	Unclassified	Unclassified	Caudoviricetes	Uroviricota	Heunggongvirae	Duplodnaviria	Group I	PHG	Unspecified
OZ035769	Vectrevirus PDP21P3	Vectrevirus PDP21P3 Vectrevirus Molineuxvirinae Autographiviridae Caudoviricetes Uroviricota Heunggongvirae Duplodnaviria Viruses	45588	FALSE	45.069	DNA	25-APR-2024	57	100	0	92.5243	NA	0	Unspecified	Vectrevirus	Vectrevirus	Molineuxvirinae	Autographiviridae	Unclassified	Caudoviricetes	Uroviricota	Heunggongvirae	Duplodnaviria	Group I	PHG	Unspecified
OZ035768	Sashavirus 536P12	Sashavirus 536P12 Sashavirus Caudoviricetes Uroviricota Heunggongvirae Duplodnaviria Viruses	55927	FALSE	43.544	DNA	25-APR-2024	95	60	40	91.142	NA	0	Unspecified	Sashavirus	Sashavirus	Unclassified	Unclassified	Unclassified	Caudoviricetes	Uroviricota	Heunggongvirae	Duplodnaviria	Group I	PHG	Unspecified
OZ035767	Veterinaerplatzvirus T145P1	Veterinaerplatzvirus T145P1 Veterinaerplatzvirus Braunvirinae Drexlerviridae Caudoviricetes Uroviricota Heunggongvirae Duplodnaviria Viruses	44816	FALSE	44.35	DNA	25-APR-2024	75	80	20	90.0727	NA	1	Unspecified	Veterinaerplatzvirus	Veterinaerplatzvirus	Braunvirinae	Drexlerviridae	Unclassified	Caudoviricetes	Uroviricota	Heunggongvirae	Duplodnaviria	Group I	PHG	Unspecified
OZ035766	Felixounavirus LF110P2	Felixounavirus LF110P2 Felixounavirus Ounavirinae Caudoviricetes Uroviricota Heunggongvirae Duplodnaviria Viruses	87144	FALSE	38.961	DNA	25-APR-2024	121	74.3802	25.6198	89.3165	NA	26	Unspecified	Felixounavirus	Felixounavirus	Ounavirinae	Unclassified	Unclassified	Caudoviricetes	Uroviricota	Heunggongvirae	Duplodnaviria	Group I	PHG	Unspecified
OZ035765	Veterinaerplatzvirus T145P1	Veterinaerplatzvirus T145P1 Veterinaerplatzvirus Braunvirinae Drexlerviridae Caudoviricetes Uroviricota Heunggongvirae Duplodnaviria Viruses	45062	FALSE	44.252	DNA	25-APR-2024	75	80	20	89.8939	NA	1	Unspecified	Veterinaerplatzvirus	Veterinaerplatzvirus	Braunvirinae	Drexlerviridae	Unclassified	Caudoviricetes	Uroviricota	Heunggongvirae	Duplodnaviria	Group I	PHG	Unspecified
OZ035764	Kagunavirus 536P11	Kagunavirus 536P11 Kagunavirus Guernseyvirinae Caudoviricetes Uroviricota Heunggongvirae Duplodnaviria Viruses	44422	FALSE	50.795	DNA	25-APR-2024	73	69.863	30.137	90.5902	NA	0	Unspecified	Kagunavirus	Kagunavirus	Guernseyvirinae	Unclassified	Unclassified	Caudoviricetes	Uroviricota	Heunggongvirae	Duplodnaviria	Group I	PHG	Unspecified
OZ035763	Teseptimavirus PDP351P2	Teseptimavirus PDP351P2 Teseptimavirus Studiervirinae Autographiviridae Caudoviricetes Uroviricota Heunggongvirae Duplodnaviria Viruses	40327	FALSE	48.459	DNA	25-APR-2024	52	100	0	91.3011	NA	0	Unspecified	Teseptimavirus	Teseptimavirus	Studiervirinae	Autographiviridae	Unclassified	Caudoviricetes	Uroviricota	Heunggongvirae	Duplodnaviria	Group I	PHG	Unspecified
OZ035762	Felixounavirus LF82P1	Felixounavirus LF82P1 Felixounavirus Ounavirinae Caudoviricetes Uroviricota Heunggongvirae Duplodnaviria Viruses	88828	FALSE	38.903	DNA	25-APR-2024	120	73.3333	26.6667	87.7257	NA	25	Unspecified	Felixounavirus	Felixounavirus	Ounavirinae	Unclassified	Unclassified	Caudoviricetes	Uroviricota	Heunggongvirae	Duplodnaviria	Group I	PHG	Unspecified
OZ035761	Felixounavirus LF82P5	Felixounavirus LF82P5 Felixounavirus Ounavirinae Caudoviricetes Uroviricota Heunggongvirae Duplodnaviria Viruses	84499	FALSE	38.972	DNA	25-APR-2024	112	73.2143	26.7857	88.2756	NA	27	Unspecified	Felixounavirus	Felixounavirus	Ounavirinae	Unclassified	Unclassified	Caudoviricetes	Uroviricota	Heunggongvirae	Duplodnaviria	Group I	PHG	Unspecified
OZ035760	Tequatrovirus NIC06P2	Tequatrovirus NIC06P2 Tequatrovirus Tevenvirinae Straboviridae Caudoviricetes Uroviricota Heunggongvirae Duplodnaviria Viruses	166325	FALSE	35.419	DNA	25-APR-2024	264	15.9091	84.0909	94.1217	NA	9	Unspecified	Tequatrovirus	Tequatrovirus	Tevenvirinae	Straboviridae	Unclassified	Caudoviricetes	Uroviricota	Heunggongvirae	Duplodnaviria	Group I	PHG	Unspecified
OZ035759	Mosigvirus mar005p1	Mosigvirus mar005p1 Mosigvirus Tevenvirinae Straboviridae Caudoviricetes Uroviricota Heunggongvirae Duplodnaviria Viruses	168962	FALSE	37.704	DNA	25-APR-2024	263	16.3498	83.6502	94.5858	NA	2	Unspecified	Mosigvirus	Mosigvirus	Tevenvirinae	Straboviridae	Unclassified	Caudoviricetes	Uroviricota	Heunggongvirae	Duplodnaviria	Group I	PHG	Unspecified
OZ035758	Kagunavirus LF7074P1	Kagunavirus LF7074P1 Kagunavirus Guernseyvirinae Caudoviricetes Uroviricota Heunggongvirae Duplodnaviria Viruses	41071	FALSE	50.897	DNA	25-APR-2024	65	69.2308	30.7692	91.875	NA	0	Unspecified	Kagunavirus	Kagunavirus	Guernseyvirinae	Unclassified	Unclassified	Caudoviricetes	Uroviricota	Heunggongvirae	Duplodnaviria	Group I	PHG	Unspecified
OZ035757	Felixounavirus LF82P9	Felixounavirus LF82P9 Felixounavirus Ounavirinae Caudoviricetes Uroviricota Heunggongvirae Duplodnaviria Viruses	86448	FALSE	38.931	DNA	25-APR-2024	116	72.4138	27.5862	88.2554	NA	26	Unspecified	Felixounavirus	Felixounavirus	Ounavirinae	Unclassified	Unclassified	Caudoviricetes	Uroviricota	Heunggongvirae	Duplodnaviria	Group I	PHG	Unspecified
OZ035756	Tequatrovirus LF73P3	Tequatrovirus LF73P3 Tequatrovirus Tevenvirinae Straboviridae Caudoviricetes Uroviricota Heunggongvirae Duplodnaviria Viruses	166650	FALSE	35.475	DNA	25-APR-2024	266	15.4135	84.5865	94.1698	NA	9	Unspecified	Tequatrovirus	Tequatrovirus	Tevenvirinae	Straboviridae	Unclassified	Caudoviricetes	Uroviricota	Heunggongvirae	Duplodnaviria	Group I	PHG	Unspecified
OZ035755	Kayfunavirus AN17P1	Kayfunavirus AN17P1 Kayfunavirus Studiervirinae Autographiviridae Caudoviricetes Uroviricota Heunggongvirae Duplodnaviria Viruses	39656	FALSE	49.897	DNA	25-APR-2024	51	100	0	90.2587	NA	0	Unspecified	Kayfunavirus	Kayfunavirus	Studiervirinae	Autographiviridae	Unclassified	Caudoviricetes	Uroviricota	Heunggongvirae	Duplodnaviria	Group I	PHG	Unspecified
OZ035754	Kagunavirus BCH953P1	Kagunavirus BCH953P1 Kagunavirus Guernseyvirinae Caudoviricetes Uroviricota Heunggongvirae Duplodnaviria Viruses	44622	FALSE	50.652	DNA	25-APR-2024	78	67.9487	32.0513	90.9507	NA	0	Unspecified	Kagunavirus	Kagunavirus	Guernseyvirinae	Unclassified	Unclassified	Caudoviricetes	Uroviricota	Heunggongvirae	Duplodnaviria	Group I	PHG	Unspecified
OZ035753	Dhillonvirus LF50P3	Dhillonvirus LF50P3 Dhillonvirus Caudoviricetes Uroviricota Heunggongvirae Duplodnaviria Viruses	45099	FALSE	54.653	DNA	25-APR-2024	57	56.1404	43.8596	91.5054	NA	0	Unspecified	Dhillonvirus	Dhillonvirus	Unclassified	Unclassified	Unclassified	Caudoviricetes	Uroviricota	Heunggongvirae	Duplodnaviria	Group I	PHG	Unspecified
OZ035752	Kagunavirus LF7074P1	Kagunavirus LF7074P1 Kagunavirus Guernseyvirinae Caudoviricetes Uroviricota Heunggongvirae Duplodnaviria Viruses	41072	FALSE	50.92	DNA	25-APR-2024	64	68.75	31.25	91.5587	NA	0	Unspecified	Kagunavirus	Kagunavirus	Guernseyvirinae	Unclassified	Unclassified	Caudoviricetes	Uroviricota	Heunggongvirae	Duplodnaviria	Group I	PHG	Unspecified
OZ035751	Lambdavirus PDP110P1	Lambdavirus PDP110P1 Lambdavirus Caudoviricetes Uroviricota Heunggongvirae Duplodnaviria Viruses	48490	FALSE	50.598	DNA	25-APR-2024	72	69.4444	30.5556	88.6554	NA	1	Unspecified	Lambdavirus	Lambdavirus	Unclassified	Unclassified	Unclassified	Caudoviricetes	Uroviricota	Heunggongvirae	Duplodnaviria	Group I	PHG	Unspecified
OZ035750	Gamaleyavirus NAN33P5	Gamaleyavirus NAN33P5 Gamaleyavirus Enquatrovirinae Schitoviridae Caudoviricetes Uroviricota Heunggongvirae Duplodnaviria Viruses	74438	FALSE	43.017	DNA	25-APR-2024	94	21.2766	78.7234	92.0672	NA	1	Unspecified	Gamaleyavirus	Gamaleyavirus	Enquatrovirinae	Schitoviridae	Unclassified	Caudoviricetes	Uroviricota	Heunggongvirae	Duplodnaviria	Group I	PHG	Unspecified
OZ035749	Kayfunavirus PDP351P4	Kayfunavirus PDP351P4 Kayfunavirus Studiervirinae Autographiviridae Caudoviricetes Uroviricota Heunggongvirae Duplodnaviria Viruses	39163	FALSE	50.241	DNA	25-APR-2024	49	100	0	90.9889	NA	0	Unspecified	Kayfunavirus	Kayfunavirus	Studiervirinae	Autographiviridae	Unclassified	Caudoviricetes	Uroviricota	Heunggongvirae	Duplodnaviria	Group I	PHG	Unspecified
OZ035748	Przondovirus KP32i192	Przondovirus KP32i192 Przondovirus Studiervirinae Autographiviridae Caudoviricetes Uroviricota Heunggongvirae Duplodnaviria Viruses	40168	FALSE	53.114	DNA	25-APR-2024	47	100	0	91.894	NA	0	Unspecified	Przondovirus	Przondovirus	Studiervirinae	Autographiviridae	Unclassified	Caudoviricetes	Uroviricota	Heunggongvirae	Duplodnaviria	Group I	PHG	Unspecified
OZ035747	Vectrevirus T145P2	Vectrevirus T145P2 Vectrevirus Molineuxvirinae Autographiviridae Caudoviricetes Uroviricota Heunggongvirae Duplodnaviria Viruses	45051	FALSE	44.851	DNA	25-APR-2024	52	100	0	90.5374	NA	0	Unspecified	Vectrevirus	Vectrevirus	Molineuxvirinae	Autographiviridae	Unclassified	Caudoviricetes	Uroviricota	Heunggongvirae	Duplodnaviria	Group I	PHG	Unspecified
OZ035746	Dhillonvirus LM40P1	Dhillonvirus LM40P1 Dhillonvirus Caudoviricetes Uroviricota Heunggongvirae Duplodnaviria Viruses	45119	FALSE	53.554	DNA	25-APR-2024	60	60	40	94.0912	NA	0	Unspecified	Dhillonvirus	Dhillonvirus	Unclassified	Unclassified	Unclassified	Caudoviricetes	Uroviricota	Heunggongvirae	Duplodnaviria	Group I	PHG	Unspecified
OZ035745	Wanchaivirus PDP110P2	Wanchaivirus PDP110P2 Wanchaivirus Hendrixvirinae Caudoviricetes Uroviricota Heunggongvirae Duplodnaviria Viruses	44134	FALSE	50.238	DNA	25-APR-2024	68	69.1176	30.8824	90.1958	NA	0	Unspecified	Wanchaivirus	Wanchaivirus	Hendrixvirinae	Unclassified	Unclassified	Caudoviricetes	Uroviricota	Heunggongvirae	Duplodnaviria	Group I	PHG	Unspecified
OZ035744	Felixounavirus LF110P1	Felixounavirus LF110P1 Felixounavirus Ounavirinae Caudoviricetes Uroviricota Heunggongvirae Duplodnaviria Viruses	86190	FALSE	38.891	DNA	25-APR-2024	118	76.2712	23.7288	88.2341	NA	26	Unspecified	Felixounavirus	Felixounavirus	Ounavirinae	Unclassified	Unclassified	Caudoviricetes	Uroviricota	Heunggongvirae	Duplodnaviria	Group I	PHG	Unspecified
OZ035743	Phapecoctavirus DIJ07P1	Phapecoctavirus DIJ07P1 Phapecoctavirus Stephanstirmvirinae Caudoviricetes Uroviricota Heunggongvirae Duplodnaviria Viruses	142881	FALSE	38.921	DNA	25-APR-2024	259	47.1042	52.8958	92.1431	NA	10	Unspecified	Phapecoctavirus	Phapecoctavirus	Stephanstirmvirinae	Unclassified	Unclassified	Caudoviricetes	Uroviricota	Heunggongvirae	Duplodnaviria	Group I	PHG	Unspecified
OZ035742	Felixounavirus AN17P8	Felixounavirus AN17P8 Felixounavirus Ounavirinae Caudoviricetes Uroviricota Heunggongvirae Duplodnaviria Viruses	85575	FALSE	39.184	DNA	25-APR-2024	115	72.1739	27.8261	89.0692	NA	26	Unspecified	Felixounavirus	Felixounavirus	Ounavirinae	Unclassified	Unclassified	Caudoviricetes	Uroviricota	Heunggongvirae	Duplodnaviria	Group I	PHG	Unspecified
OZ035741	Felixounavirus LF82P2	Felixounavirus LF82P2 Felixounavirus Ounavirinae Caudoviricetes Uroviricota Heunggongvirae Duplodnaviria Viruses	85572	FALSE	38.931	DNA	25-APR-2024	116	74.1379	25.8621	89.1845	NA	25	Unspecified	Felixounavirus	Felixounavirus	Ounavirinae	Unclassified	Unclassified	Caudoviricetes	Uroviricota	Heunggongvirae	Duplodnaviria	Group I	PHG	Unspecified
OZ035740	Gamaleyavirus AN24P2	Gamaleyavirus AN24P2 Gamaleyavirus Enquatrovirinae Schitoviridae Caudoviricetes Uroviricota Heunggongvirae Duplodnaviria Viruses	71225	FALSE	42.762	DNA	25-APR-2024	85	23.5294	76.4706	93.3436	NA	1	Unspecified	Gamaleyavirus	Gamaleyavirus	Enquatrovirinae	Schitoviridae	Unclassified	Caudoviricetes	Uroviricota	Heunggongvirae	Duplodnaviria	Group I	PHG	Unspecified
OZ035739	Kayfunavirus AN24P4	Kayfunavirus AN24P4 Kayfunavirus Studiervirinae Autographiviridae Caudoviricetes Uroviricota Heunggongvirae Duplodnaviria Viruses	39836	FALSE	49.905	DNA	25-APR-2024	53	100	0	91.0784	NA	0	Unspecified	Kayfunavirus	Kayfunavirus	Studiervirinae	Autographiviridae	Unclassified	Caudoviricetes	Uroviricota	Heunggongvirae	Duplodnaviria	Group I	PHG	Unspecified
OZ035738	Kagunavirus LM08P2	Kagunavirus LM08P2 Kagunavirus Guernseyvirinae Caudoviricetes Uroviricota Heunggongvirae Duplodnaviria Viruses	42999	FALSE	51.097	DNA	25-APR-2024	70	67.1429	32.8571	91.4952	NA	0	Unspecified	Kagunavirus	Kagunavirus	Guernseyvirinae	Unclassified	Unclassified	Caudoviricetes	Uroviricota	Heunggongvirae	Duplodnaviria	Group I	PHG	Unspecified
OZ035737	Wifcevirus WFH	Wifcevirus WFH Wifcevirus Caudoviricetes Uroviricota Heunggongvirae Duplodnaviria Viruses	68319	FALSE	46.204	DNA	25-APR-2024	102	63.7255	36.2745	92.3725	NA	0	Unspecified	Wifcevirus	Wifcevirus	Unclassified	Unclassified	Unclassified	Caudoviricetes	Uroviricota	Heunggongvirae	Duplodnaviria	Group I	PHG	Unspecified
OZ035736	Przondovirus NAN33P6	Przondovirus NAN33P6 Przondovirus Studiervirinae Autographiviridae Caudoviricetes Uroviricota Heunggongvirae Duplodnaviria Viruses	40525	FALSE	52.911	DNA	25-APR-2024	47	100	0	91.81	NA	0	Unspecified	Przondovirus	Przondovirus	Studiervirinae	Autographiviridae	Unclassified	Caudoviricetes	Uroviricota	Heunggongvirae	Duplodnaviria	Group I	PHG	Unspecified
OZ035735	Vectrevirus LI10P3	Vectrevirus LI10P3 Vectrevirus Molineuxvirinae Autographiviridae Caudoviricetes Uroviricota Heunggongvirae Duplodnaviria Viruses	44752	FALSE	45.033	DNA	25-APR-2024	56	100	0	92.2015	NA	0	Unspecified	Vectrevirus	Vectrevirus	Molineuxvirinae	Autographiviridae	Unclassified	Caudoviricetes	Uroviricota	Heunggongvirae	Duplodnaviria	Group I	PHG	Unspecified
OZ035734	Kagunavirus NRG857CP3	Kagunavirus NRG857CP3 Kagunavirus Guernseyvirinae Caudoviricetes Uroviricota Heunggongvirae Duplodnaviria Viruses	44234	FALSE	50.888	DNA	25-APR-2024	74	71.6216	28.3784	92.8675	NA	0	Unspecified	Kagunavirus	Kagunavirus	Guernseyvirinae	Unclassified	Unclassified	Caudoviricetes	Uroviricota	Heunggongvirae	Duplodnaviria	Group I	PHG	Unspecified
OZ035733	Vectrevirus T147P9	Vectrevirus T147P9 Vectrevirus Molineuxvirinae Autographiviridae Caudoviricetes Uroviricota Heunggongvirae Duplodnaviria Viruses	44649	FALSE	44.792	DNA	25-APR-2024	52	100	0	91.9304	NA	0	Unspecified	Vectrevirus	Vectrevirus	Molineuxvirinae	Autographiviridae	Unclassified	Caudoviricetes	Uroviricota	Heunggongvirae	Duplodnaviria	Group I	PHG	Unspecified
OZ035732	Kayfunavirus PDP351P3	Kayfunavirus PDP351P3 Kayfunavirus Studiervirinae Autographiviridae Caudoviricetes Uroviricota Heunggongvirae Duplodnaviria Viruses	39050	FALSE	49.869	DNA	25-APR-2024	47	100	0	90.7836	NA	0	Unspecified	Kayfunavirus	Kayfunavirus	Studiervirinae	Autographiviridae	Unclassified	Caudoviricetes	Uroviricota	Heunggongvirae	Duplodnaviria	Group I	PHG	Unspecified
OZ035731	Teseptimavirus T7	Teseptimavirus T7 Teseptimavirus Studiervirinae Autographiviridae Caudoviricetes Uroviricota Heunggongvirae Duplodnaviria Viruses	39778	FALSE	48.384	DNA	25-APR-2024	50	100	0	90.7285	NA	0	Unspecified	Teseptimavirus	Teseptimavirus	Studiervirinae	Autographiviridae	Unclassified	Caudoviricetes	Uroviricota	Heunggongvirae	Duplodnaviria	Group I	PHG	Unspecified
OZ035730	Kayfunavirus CLBP1	Kayfunavirus CLBP1 Kayfunavirus Studiervirinae Autographiviridae Caudoviricetes Uroviricota Heunggongvirae Duplodnaviria Viruses	40216	FALSE	50.052	DNA	25-APR-2024	52	100	0	91.2547	NA	0	Unspecified	Kayfunavirus	Kayfunavirus	Studiervirinae	Autographiviridae	Unclassified	Caudoviricetes	Uroviricota	Heunggongvirae	Duplodnaviria	Group I	PHG	Unspecified
OZ035729	Tequatrovirus LF73P1	Tequatrovirus LF73P1 Tequatrovirus Tevenvirinae Straboviridae Caudoviricetes Uroviricota Heunggongvirae Duplodnaviria Viruses	168996	FALSE	35.409	DNA	25-APR-2024	268	15.2985	84.7015	94.3229	NA	10	Unspecified	Tequatrovirus	Tequatrovirus	Tevenvirinae	Straboviridae	Unclassified	Caudoviricetes	Uroviricota	Heunggongvirae	Duplodnaviria	Group I	PHG	Unspecified
OZ035728	Phapecoctavirus 536P1	Phapecoctavirus 536P1 Phapecoctavirus Stephanstirmvirinae Caudoviricetes Uroviricota Heunggongvirae Duplodnaviria Viruses	149471	FALSE	38.992	DNA	25-APR-2024	269	48.6989	51.3011	91.7924	NA	10	Unspecified	Phapecoctavirus	Phapecoctavirus	Stephanstirmvirinae	Unclassified	Unclassified	Caudoviricetes	Uroviricota	Heunggongvirae	Duplodnaviria	Group I	PHG	Unspecified
OZ035727	Vectrevirus T205P4	Vectrevirus T205P4 Vectrevirus Molineuxvirinae Autographiviridae Caudoviricetes Uroviricota Heunggongvirae Duplodnaviria Viruses	44005	FALSE	45.186	DNA	25-APR-2024	51	100	0	91.5101	NA	0	Unspecified	Vectrevirus	Vectrevirus	Molineuxvirinae	Autographiviridae	Unclassified	Caudoviricetes	Uroviricota	Heunggongvirae	Duplodnaviria	Group I	PHG	Unspecified
PP661519	Staphylococcus phage vB_SauM-SDQ	Staphylococcus phage vB_SauM-SDQ Kayvirus Twortvirinae Herelleviridae Caudoviricetes Uroviricota Heunggongvirae Duplodnaviria Viruses	140997	FALSE	30.235	DNA	25-APR-2024	221	73.3032	26.6968	90.4672	NA	4	Staphylococcus	Kayvirus	Kayvirus	Twortvirinae	Herelleviridae	Unclassified	Caudoviricetes	Uroviricota	Heunggongvirae	Duplodnaviria	Group I	PHG	Staphylococcus sp. ATCC 43300
PP626411	Bacillus phage fHSPT3	Bacillus phage fHSPT3 Siophivirus Bastillevirinae Herelleviridae Caudoviricetes Uroviricota Heunggongvirae Duplodnaviria Viruses	150187	FALSE	39.071	DNA	23-APR-2024	221	20.362	79.638	90.4173	NA	0	Bacillus	Siophivirus	Siophivirus	Bastillevirinae	Herelleviridae	Unclassified	Caudoviricetes	Uroviricota	Heunggongvirae	Duplodnaviria	Group I	PHG	Bacillus subtilis subsp. subtilis str. 168
PP146563	Klebsiella phage MY02	Klebsiella phage MY02 Marfavirus Caudoviricetes Uroviricota Heunggongvirae Duplodnaviria Viruses	171821	FALSE	40.758	DNA	23-APR-2024	292	85.6164	14.3836	95.447	NA	7	Klebsiella	Marfavirus	Marfavirus	Unclassified	Unclassified	Unclassified	Caudoviricetes	Uroviricota	Heunggongvirae	Duplodnaviria	Group I	PHG	Klebsiella pneumoniae
PP056534	Klebsiella phage MY01	Klebsiella phage MY01 Pylasvirus Humphriesvirinae Schitoviridae Caudoviricetes Uroviricota Heunggongvirae Duplodnaviria Viruses	70820	FALSE	41.067	DNA	23-APR-2024	91	84.6154	15.3846	93.3056	NA	11	Klebsiella	Pylasvirus	Pylasvirus	Humphriesvirinae	Schitoviridae	Unclassified	Caudoviricetes	Uroviricota	Heunggongvirae	Duplodnaviria	Group I	PHG	Klebsiella pneumoniae
OR260090	Caulobacter phage Quill_5.2	Caulobacter phage Quill_5.2 Lullwatervirus Autographiviridae Caudoviricetes Uroviricota Heunggongvirae Duplodnaviria Viruses	44641	FALSE	54.779	DNA	23-APR-2024	50	100	0	92.1619	NA	0	Caulobacter	Lullwatervirus	Lullwatervirus	Unclassified	Autographiviridae	Unclassified	Caudoviricetes	Uroviricota	Heunggongvirae	Duplodnaviria	Group I	PHG	Caulobacter vibrioides CB15
OR260089	Caulobacter phage GB2A	Caulobacter phage GB2A Caudoviricetes Uroviricota Heunggongvirae Duplodnaviria Viruses	61990	FALSE	63.696	DNA	23-APR-2024	104	50	50	91.3067	NA	0	Caulobacter	Unclassified	Unclassified	Unclassified	Unclassified	Unclassified	Caudoviricetes	Uroviricota	Heunggongvirae	Duplodnaviria	Group I	PHG	Caulobacter vibrioides CB15
OQ135105	Caulobacter phage BL94	Caulobacter phage BL94 Rauchvirus Caudoviricetes Uroviricota Heunggongvirae Duplodnaviria Viruses	46147	FALSE	64.451	DNA	23-APR-2024	55	45.4545	54.5455	96.2533	NA	0	Caulobacter	Rauchvirus	Rauchvirus	Unclassified	Unclassified	Unclassified	Caudoviricetes	Uroviricota	Heunggongvirae	Duplodnaviria	Group I	PHG	Caulobacter vibrioides
OQ135104	Caulobacter phage KSC	Caulobacter phage KSC Percyvirus Autographiviridae Caudoviricetes Uroviricota Heunggongvirae Duplodnaviria Viruses	43647	FALSE	59.947	DNA	23-APR-2024	46	100	0	92.3431	NA	0	Caulobacter	Percyvirus	Percyvirus	Unclassified	Autographiviridae	Unclassified	Caudoviricetes	Uroviricota	Heunggongvirae	Duplodnaviria	Group I	PHG	Caulobacter vibrioides
OQ135106	Caulobacter phage RLK	Caulobacter phage RLK Caudoviricetes Uroviricota Heunggongvirae Duplodnaviria Viruses	62366	FALSE	63.77	DNA	23-APR-2024	104	50	50	91.3575	NA	0	Caulobacter	Unclassified	Unclassified	Unclassified	Unclassified	Unclassified	Caudoviricetes	Uroviricota	Heunggongvirae	Duplodnaviria	Group I	PHG	Caulobacter vibrioides
OQ135103	Caulobacter phage BL199	Caulobacter phage BL199 Percyvirus Autographiviridae Caudoviricetes Uroviricota Heunggongvirae Duplodnaviria Viruses	44304	FALSE	61.333	DNA	23-APR-2024	49	97.9592	2.04082	92.7478	NA	0	Caulobacter	Percyvirus	Percyvirus	Unclassified	Autographiviridae	Unclassified	Caudoviricetes	Uroviricota	Heunggongvirae	Duplodnaviria	Group I	PHG	Caulobacter vibrioides
OQ135102	Caulobacter phage BL198	Caulobacter phage BL198 Percyvirus Autographiviridae Caudoviricetes Uroviricota Heunggongvirae Duplodnaviria Viruses	44961	FALSE	61.589	DNA	23-APR-2024	52	100	0	91.9597	NA	0	Caulobacter	Percyvirus	Percyvirus	Unclassified	Autographiviridae	Unclassified	Caudoviricetes	Uroviricota	Heunggongvirae	Duplodnaviria	Group I	PHG	Caulobacter vibrioides
OQ137562	Caulobacter phage RapA	Caulobacter phage RapA Rauchvirus Caudoviricetes Uroviricota Heunggongvirae Duplodnaviria Viruses	45177	FALSE	64.331	DNA	23-APR-2024	55	45.4545	54.5455	94.1364	NA	0	Caulobacter	Rauchvirus	Rauchvirus	Unclassified	Unclassified	Unclassified	Caudoviricetes	Uroviricota	Heunggongvirae	Duplodnaviria	Group I	PHG	Caulobacter vibrioides CB15
OQ137561	Caulobacter phage KcrB	Caulobacter phage KcrB Caudoviricetes Uroviricota Heunggongvirae Duplodnaviria Viruses	62367	FALSE	63.769	DNA	23-APR-2024	104	50	50	91.356	NA	0	Caulobacter	Unclassified	Unclassified	Unclassified	Unclassified	Unclassified	Caudoviricetes	Uroviricota	Heunggongvirae	Duplodnaviria	Group I	PHG	Caulobacter vibrioides CB15
OQ137560	Caulobacter phage ERS	Caulobacter phage ERS Percyvirus Autographiviridae Caudoviricetes Uroviricota Heunggongvirae Duplodnaviria Viruses	44702	FALSE	61.581	DNA	23-APR-2024	52	100	0	92.6402	NA	0	Caulobacter	Percyvirus	Percyvirus	Unclassified	Autographiviridae	Unclassified	Caudoviricetes	Uroviricota	Heunggongvirae	Duplodnaviria	Group I	PHG	Caulobacter vibrioides CB15
OQ137559	Caulobacter phage DCM	Caulobacter phage DCM Percyvirus Autographiviridae Caudoviricetes Uroviricota Heunggongvirae Duplodnaviria Viruses	44310	FALSE	61.336	DNA	23-APR-2024	49	100	0	92.2275	NA	0	Caulobacter	Percyvirus	Percyvirus	Unclassified	Autographiviridae	Unclassified	Caudoviricetes	Uroviricota	Heunggongvirae	Duplodnaviria	Group I	PHG	Caulobacter vibrioides CB15
OK319016	Brevundimonas phage AA	Brevundimonas phage AA Autographiviridae Caudoviricetes Uroviricota Heunggongvirae Duplodnaviria Viruses	41678	FALSE	61.795	DNA	23-APR-2024	48	100	0	93.5745	NA	0	Brevundimonas	Autographiviridae	Unclassified	Unclassified	Autographiviridae	Unclassified	Caudoviricetes	Uroviricota	Heunggongvirae	Duplodnaviria	Group I	PHG	Brevundimonas sp. Brv2
OK335783	Brevundimonas phage BC	Brevundimonas phage BC Autographiviridae Caudoviricetes Uroviricota Heunggongvirae Duplodnaviria Viruses	41678	FALSE	61.793	DNA	23-APR-2024	48	100	0	93.5745	NA	0	Brevundimonas	Autographiviridae	Unclassified	Unclassified	Autographiviridae	Unclassified	Caudoviricetes	Uroviricota	Heunggongvirae	Duplodnaviria	Group I	PHG	Brevundimonas sp. Brv2
MN746332	Caulobacter phage SR18	Caulobacter phage SR18 Rauchvirus Caudoviricetes Uroviricota Heunggongvirae Duplodnaviria Viruses	45260	FALSE	64.255	DNA	23-APR-2024	59	45.7627	54.2373	95.1237	NA	0	Caulobacter	Rauchvirus	Rauchvirus	Unclassified	Unclassified	Unclassified	Caudoviricetes	Uroviricota	Heunggongvirae	Duplodnaviria	Group I	PHG	Unspecified
MK929790	Caulobacter phage RW	Caulobacter phage RW Caudoviricetes Uroviricota Heunggongvirae Duplodnaviria Viruses	62362	FALSE	63.771	DNA	23-APR-2024	104	50	50	91.3104	NA	0	Caulobacter	Unclassified	Unclassified	Unclassified	Unclassified	Unclassified	Caudoviricetes	Uroviricota	Heunggongvirae	Duplodnaviria	Group I	PHG	Caulobacter vibrioides CB15
MK942064	Caulobacter phage Jess A	Caulobacter phage Jess A Rauchvirus Caudoviricetes Uroviricota Heunggongvirae Duplodnaviria Viruses	45011	FALSE	64.329	DNA	23-APR-2024	56	44.6429	55.3571	95.37	NA	0	Caulobacter	Rauchvirus	Rauchvirus	Unclassified	Unclassified	Unclassified	Caudoviricetes	Uroviricota	Heunggongvirae	Duplodnaviria	Group I	PHG	Caulobacter vibrioides CB15
MF621978	Caulobacter phage Lullwater	Caulobacter phage Lullwater Lullwatervirus lullwater Lullwatervirus Autographiviridae Caudoviricetes Uroviricota Heunggongvirae Duplodnaviria Viruses	44638	FALSE	54.653	DNA	23-APR-2024	53	100	0	92.5848	NA	0	Caulobacter	Lullwatervirus	Lullwatervirus	Unclassified	Autographiviridae	Unclassified	Caudoviricetes	Uroviricota	Heunggongvirae	Duplodnaviria	Group I	PHG	Caulobacter vibrioides
PP580404	Vibrio phage vB_VpaM_XM1	Vibrio phage vB_VpaM_XM1 Caudoviricetes Uroviricota Heunggongvirae Duplodnaviria Viruses	46056	FALSE	42.507	DNA	22-APR-2024	68	95.5882	4.41176	92.7306	NA	0	Vibrio	Unclassified	Unclassified	Unclassified	Unclassified	Unclassified	Caudoviricetes	Uroviricota	Heunggongvirae	Duplodnaviria	Group I	PHG	Vibrio parahaemolyticus 1.1997
PP627283	Escherichia phage SM_S22	Escherichia phage SM_S22 Dhillonvirus Caudoviricetes Uroviricota Heunggongvirae Duplodnaviria Viruses	44820	FALSE	54.772	DNA	22-APR-2024	58	60.3448	39.6552	91.5462	NA	0	Escherichia	Dhillonvirus	Dhillonvirus	Unclassified	Unclassified	Unclassified	Caudoviricetes	Uroviricota	Heunggongvirae	Duplodnaviria	Group I	PHG	Escherichia coli
PP627282	Escherichia phage KS_S4	Escherichia phage KS_S4 Seuratvirus Queuovirinae Caudoviricetes Uroviricota Heunggongvirae Duplodnaviria Viruses	58526	FALSE	44.315	DNA	22-APR-2024	86	46.5116	53.4884	91.9386	NA	0	Escherichia	Seuratvirus	Seuratvirus	Queuovirinae	Unclassified	Unclassified	Caudoviricetes	Uroviricota	Heunggongvirae	Duplodnaviria	Group I	PHG	Escherichia coli
PP627281	Escherichia phage KS_W4	Escherichia phage KS_W4 Seuratvirus Queuovirinae Caudoviricetes Uroviricota Heunggongvirae Duplodnaviria Viruses	57280	FALSE	44.64	DNA	22-APR-2024	88	48.8636	51.1364	91.6288	NA	0	Escherichia	Seuratvirus	Seuratvirus	Queuovirinae	Unclassified	Unclassified	Caudoviricetes	Uroviricota	Heunggongvirae	Duplodnaviria	Group I	PHG	Escherichia coli
PP627280	Escherichia phage SHIN8	Escherichia phage SHIN8 Seuratvirus Queuovirinae Caudoviricetes Uroviricota Heunggongvirae Duplodnaviria Viruses	58460	FALSE	44.341	DNA	22-APR-2024	93	48.3871	51.6129	91.596	NA	0	Escherichia	Seuratvirus	Seuratvirus	Queuovirinae	Unclassified	Unclassified	Caudoviricetes	Uroviricota	Heunggongvirae	Duplodnaviria	Group I	PHG	Escherichia coli
PP627279	Escherichia phage KS_A8	Escherichia phage KS_A8 Seuratvirus Queuovirinae Caudoviricetes Uroviricota Heunggongvirae Duplodnaviria Viruses	59853	FALSE	44.728	DNA	22-APR-2024	91	49.4505	50.5495	91.5994	NA	0	Escherichia	Seuratvirus	Seuratvirus	Queuovirinae	Unclassified	Unclassified	Caudoviricetes	Uroviricota	Heunggongvirae	Duplodnaviria	Group I	PHG	Escherichia coli
PP627278	Escherichia phage KS_A3	Escherichia phage KS_A3 Seuratvirus Queuovirinae Caudoviricetes Uroviricota Heunggongvirae Duplodnaviria Viruses	58418	FALSE	44.307	DNA	22-APR-2024	86	46.5116	53.4884	91.9186	NA	0	Escherichia	Seuratvirus	Seuratvirus	Queuovirinae	Unclassified	Unclassified	Caudoviricetes	Uroviricota	Heunggongvirae	Duplodnaviria	Group I	PHG	Escherichia coli
PP537607	Yersinia phage vB_YpM_MHG101	Yersinia phage vB_YpM_MHG101 Eganvirus Peduoviridae Caudoviricetes Uroviricota Heunggongvirae Duplodnaviria Viruses	29821	FALSE	53.751	DNA	22-APR-2024	40	10	90	92.8741	NA	0	Yersinia	Eganvirus	Eganvirus	Unclassified	Peduoviridae	Unclassified	Caudoviricetes	Uroviricota	Heunggongvirae	Duplodnaviria	Group I	PHG	Yersinia pestis EV76-CN
PP537606	Yersinia phage vB_YpM_MHG96	Yersinia phage vB_YpM_MHG96 Eganvirus Peduoviridae Caudoviricetes Uroviricota Heunggongvirae Duplodnaviria Viruses	29902	FALSE	53.809	DNA	22-APR-2024	41	87.8049	12.1951	93.7864	NA	0	Yersinia	Eganvirus	Eganvirus	Unclassified	Peduoviridae	Unclassified	Caudoviricetes	Uroviricota	Heunggongvirae	Duplodnaviria	Group I	PHG	Yersinia pestis EV76-CN
PP537605	Yersinia phage vB_YpM_MHG75	Yersinia phage vB_YpM_MHG75 Eganvirus Peduoviridae Caudoviricetes Uroviricota Heunggongvirae Duplodnaviria Viruses	29011	FALSE	53.828	DNA	22-APR-2024	39	89.7436	10.2564	92.9441	NA	0	Yersinia	Eganvirus	Eganvirus	Unclassified	Peduoviridae	Unclassified	Caudoviricetes	Uroviricota	Heunggongvirae	Duplodnaviria	Group I	PHG	Yersinia pestis EV76-CN
PP537604	Yersinia phage vB_YpM_MHG55	Yersinia phage vB_YpM_MHG55 Eganvirus Peduoviridae Caudoviricetes Uroviricota Heunggongvirae Duplodnaviria Viruses	29758	FALSE	53.693	DNA	22-APR-2024	41	82.9268	17.0732	93.3026	NA	0	Yersinia	Eganvirus	Eganvirus	Unclassified	Peduoviridae	Unclassified	Caudoviricetes	Uroviricota	Heunggongvirae	Duplodnaviria	Group I	PHG	Yersinia pestis EV76-CN
PP537603	Yersinia phage vB_YpM_MHG51	Yersinia phage vB_YpM_MHG51 Eganvirus Peduoviridae Caudoviricetes Uroviricota Heunggongvirae Duplodnaviria Viruses	29687	FALSE	53.69	DNA	22-APR-2024	40	10	90	91.8483	NA	0	Yersinia	Eganvirus	Eganvirus	Unclassified	Peduoviridae	Unclassified	Caudoviricetes	Uroviricota	Heunggongvirae	Duplodnaviria	Group I	PHG	Yersinia pestis EV76-CN
PP468606	Staphylococcus phage SpP	Staphylococcus phage SpP Sextaecvirus Caudoviricetes Uroviricota Heunggongvirae Duplodnaviria Viruses	86443	FALSE	30.816	DNA	22-APR-2024	121	29.7521	70.2479	88.2373	NA	0	Staphylococcus	Sextaecvirus	Sextaecvirus	Unclassified	Unclassified	Unclassified	Caudoviricetes	Uroviricota	Heunggongvirae	Duplodnaviria	Group I	PHG	Staphylococcus saprophyticus
PP468605	Enterococcus phage EnP	Enterococcus phage EnP Efquatrovirus Caudoviricetes Uroviricota Heunggongvirae Duplodnaviria Viruses	41523	FALSE	34.684	DNA	22-APR-2024	69	65.2174	34.7826	91.1639	NA	0	Enterococcus	Efquatrovirus	Efquatrovirus	Unclassified	Unclassified	Unclassified	Caudoviricetes	Uroviricota	Heunggongvirae	Duplodnaviria	Group I	PHG	Enterococcus faecalis
PP468604	Bacillus phage BvP	Bacillus phage BvP Grisebachstrassevirus Bastillevirinae Herelleviridae Caudoviricetes Uroviricota Heunggongvirae Duplodnaviria Viruses	155369	FALSE	41.864	DNA	22-APR-2024	240	81.6667	18.3333	88.9605	NA	5	Bacillus	Grisebachstrassevirus	Grisebachstrassevirus	Bastillevirinae	Herelleviridae	Unclassified	Caudoviricetes	Uroviricota	Heunggongvirae	Duplodnaviria	Group I	PHG	Bacillus velezensis
OR753410	Enterobacter phage vB_EclM_AS6	Enterobacter phage vB_EclM_AS6 Karamvirus Tevenvirinae Straboviridae Caudoviricetes Uroviricota Heunggongvirae Duplodnaviria Viruses	171281	FALSE	39.795	DNA	22-APR-2024	290	13.7931	86.2069	95.1559	NA	17	Enterobacter	Karamvirus	Karamvirus	Tevenvirinae	Straboviridae	Unclassified	Caudoviricetes	Uroviricota	Heunggongvirae	Duplodnaviria	Group I	PHG	Enterobacter cloacae ATCC 13047
OR753409	Enterobacter phage vB_EclS_AS5	Enterobacter phage vB_EclS_AS5 Henuseptimavirus Tempevirinae Drexlerviridae Caudoviricetes Uroviricota Heunggongvirae Duplodnaviria Viruses	49578	FALSE	47.864	DNA	22-APR-2024	85	81.1765	18.8235	90.0339	NA	0	Enterobacter	Henuseptimavirus	Henuseptimavirus	Tempevirinae	Drexlerviridae	Unclassified	Caudoviricetes	Uroviricota	Heunggongvirae	Duplodnaviria	Group I	PHG	Enterobacter cloacae ATCC 13047
BK067792	Yangshanfusivirus Mimetico 1	Yangshanfusivirus Mimetico 1 Viruses	37075	FALSE	34.916	DNA	21-APR-2024	71	21.1268	78.8732	86.3385	NA	0	Unspecified	Yangshanfusivirus	Yangshanfusivirus	Unclassified	Unclassified	Unclassified	Unclassified	Unclassified	Unclassified	Unclassified	Unclassified	PHG	Unspecified
BK067791	Terrafusivirus Tennessense 1	Terrafusivirus Tennessense 1 Viruses	30340	FALSE	32.851	DNA	21-APR-2024	57	28.0702	71.9298	82.9796	NA	0	Unspecified	Terrafusivirus	Terrafusivirus	Unclassified	Unclassified	Unclassified	Unclassified	Unclassified	Unclassified	Unclassified	Unclassified	PHG	Unspecified
BK067790	Marefusivirus Montrience 1	Marefusivirus Montrience 1 Viruses	34343	FALSE	36.738	DNA	21-APR-2024	47	44.6809	55.3191	83.3969	NA	0	Unspecified	Marefusivirus	Marefusivirus	Unclassified	Unclassified	Unclassified	Unclassified	Unclassified	Unclassified	Unclassified	Unclassified	PHG	Unspecified
BK067789	Marefusivirus Columifiumense 1	Marefusivirus Columifiumense 1 Viruses	33121	FALSE	40.382	DNA	21-APR-2024	38	71.0526	28.9474	85.3054	NA	0	Unspecified	Marefusivirus	Marefusivirus	Unclassified	Unclassified	Unclassified	Unclassified	Unclassified	Unclassified	Unclassified	Unclassified	PHG	Unspecified
BK067788	Terrafusivirus Michiganse 1	Terrafusivirus Michiganse 1 Viruses	32443	FALSE	34.537	DNA	21-APR-2024	70	28.5714	71.4286	85.4791	NA	0	Unspecified	Terrafusivirus	Terrafusivirus	Unclassified	Unclassified	Unclassified	Unclassified	Unclassified	Unclassified	Unclassified	Unclassified	PHG	Unspecified
BK067787	Baiafusivirus Chesapense 1	Baiafusivirus Chesapense 1 Viruses	29561	FALSE	35.686	DNA	21-APR-2024	36	41.6667	58.3333	81.1069	NA	0	Unspecified	Baiafusivirus	Baiafusivirus	Unclassified	Unclassified	Unclassified	Unclassified	Unclassified	Unclassified	Unclassified	Unclassified	PHG	Unspecified
BK067786	Baiafusivirus Delawense 1	Baiafusivirus Delawense 1 Viruses	38019	FALSE	34.806	DNA	21-APR-2024	49	75.5102	24.4898	85.9623	NA	0	Unspecified	Baiafusivirus	Baiafusivirus	Unclassified	Unclassified	Unclassified	Unclassified	Unclassified	Unclassified	Unclassified	Unclassified	PHG	Unspecified
BK067785	Marefusivirus Jervisense 1	Marefusivirus Jervisense 1 Viruses	33957	FALSE	36.163	DNA	21-APR-2024	51	50.9804	49.0196	74.2557	NA	0	Unspecified	Marefusivirus	Marefusivirus	Unclassified	Unclassified	Unclassified	Unclassified	Unclassified	Unclassified	Unclassified	Unclassified	PHG	Unspecified
BK067784	Marefusivirus Helgoense 1	Marefusivirus Helgoense 1 Viruses	27181	FALSE	35.801	DNA	21-APR-2024	31	29.0323	70.9677	85.3721	NA	0	Unspecified	Marefusivirus	Marefusivirus	Unclassified	Unclassified	Unclassified	Unclassified	Unclassified	Unclassified	Unclassified	Unclassified	PHG	Unspecified
BK067783	Terrafusivirus Tennessense 2	Terrafusivirus Tennessense 2 Viruses	30340	FALSE	32.851	DNA	21-APR-2024	60	66.6667	33.3333	79.8945	NA	0	Unspecified	Terrafusivirus	Terrafusivirus	Unclassified	Unclassified	Unclassified	Unclassified	Unclassified	Unclassified	Unclassified	Unclassified	PHG	Unspecified
BK067782	Marefusivirus Pacifica 1	Marefusivirus Pacifica 1 Viruses	35613	FALSE	37.11	DNA	21-APR-2024	45	48.8889	51.1111	86.3449	NA	0	Unspecified	Marefusivirus	Marefusivirus	Unclassified	Unclassified	Unclassified	Unclassified	Unclassified	Unclassified	Unclassified	Unclassified	PHG	Unspecified
PP645330	Pseudomonas phage vB_Pae_WS1160	Pseudomonas phage vB_Pae_WS1160 Bruynoghevirus Caudoviricetes Uroviricota Heunggongvirae Duplodnaviria Viruses	45801	FALSE	52.401	DNA	20-APR-2024	69	69.5652	30.4348	91.5722	NA	4	Pseudomonas	Bruynoghevirus	Bruynoghevirus	Unclassified	Unclassified	Unclassified	Caudoviricetes	Uroviricota	Heunggongvirae	Duplodnaviria	Group I	PHG	Pseudomonas aeruginosa
OR983332	Klebsiella phage Kpph9	Klebsiella phage Kpph9 Drulisvirus Slopekvirinae Autographiviridae Caudoviricetes Uroviricota Heunggongvirae Duplodnaviria Viruses	43645	FALSE	54.006	DNA	20-APR-2024	57	100	0	94.0314	NA	0	Klebsiella	Drulisvirus	Drulisvirus	Slopekvirinae	Autographiviridae	Unclassified	Caudoviricetes	Uroviricota	Heunggongvirae	Duplodnaviria	Group I	PHG	Klebsiella pneumoniae
OR983331	Klebsiella phage Kpph1	Klebsiella phage Kpph1 Webervirus Drexlerviridae Caudoviricetes Uroviricota Heunggongvirae Duplodnaviria Viruses	50883	FALSE	50.673	DNA	20-APR-2024	80	72.5	27.5	91.6102	NA	0	Klebsiella	Webervirus	Webervirus	Unclassified	Drexlerviridae	Unclassified	Caudoviricetes	Uroviricota	Heunggongvirae	Duplodnaviria	Group I	PHG	Klebsiella pneumoniae
OQ411628	Pseudomonas phage vB_PaeM_PS3	Pseudomonas phage vB_PaeM_PS3 Pakpunavirus Caudoviricetes Uroviricota Heunggongvirae Duplodnaviria Viruses	93922	FALSE	49.39	DNA	19-APR-2024	171	70.7602	29.2398	89.3124	NA	14	Pseudomonas	Pakpunavirus	Pakpunavirus	Unclassified	Unclassified	Unclassified	Caudoviricetes	Uroviricota	Heunggongvirae	Duplodnaviria	Group I	PHG	Pseudomonas aeruginosa
MW589261	Staphylococcus phage vB-SscS-F1	Staphylococcus phage vB-SscS-F1 Sextaecvirus Caudoviricetes Uroviricota Heunggongvirae Duplodnaviria Viruses	90130	FALSE	30.576	DNA	19-APR-2024	134	64.9254	35.0746	86.8002	NA	2	Staphylococcus	Sextaecvirus	Sextaecvirus	Unclassified	Unclassified	Unclassified	Caudoviricetes	Uroviricota	Heunggongvirae	Duplodnaviria	Group I	PHG	Mammaliicoccus sciuri
PP596836	Escherichia phage vB_Eco4M-7n	Escherichia phage vB_Eco4M-7n Wifcevirus Caudoviricetes Uroviricota Heunggongvirae Duplodnaviria Viruses	68194	FALSE	46.167	DNA	18-APR-2024	101	64.3564	35.6436	91.816	NA	0	Escherichia	Wifcevirus	Wifcevirus	Unclassified	Unclassified	Unclassified	Caudoviricetes	Uroviricota	Heunggongvirae	Duplodnaviria	Group I	PHG	Escherichia coli O157:H7
PP596835	Escherichia phage Dru_SM1	Escherichia phage Dru_SM1 Seuratvirus Queuovirinae Caudoviricetes Uroviricota Heunggongvirae Duplodnaviria Viruses	60633	FALSE	44.339	DNA	18-APR-2024	91	51.6484	48.3516	91.3809	NA	0	Escherichia	Seuratvirus	Seuratvirus	Queuovirinae	Unclassified	Unclassified	Caudoviricetes	Uroviricota	Heunggongvirae	Duplodnaviria	Group I	PHG	Escherichia coli
OZ034687	Escherichia phage vB_Eco_SAP	Escherichia phage vB_Eco_SAP Viruses	165332	FALSE	40.531	DNA	17-APR-2024	267	17.9775	82.0225	92.7624	NA	0	Escherichia	Unclassified	Unclassified	Unclassified	Unclassified	Unclassified	Unclassified	Unclassified	Unclassified	Unclassified	Unclassified	PHG	Unspecified
OZ034686	Escherichia phage vB_Eco_Some	Escherichia phage vB_Eco_Some Viruses	167255	FALSE	35.395	DNA	17-APR-2024	266	15.4135	84.5865	94.8857	NA	11	Escherichia	Unclassified	Unclassified	Unclassified	Unclassified	Unclassified	Unclassified	Unclassified	Unclassified	Unclassified	Unclassified	PHG	Unspecified
OZ034685	Escherichia phage vB_Eco_Geo	Escherichia phage vB_Eco_Geo Viruses	167505	FALSE	35.446	DNA	17-APR-2024	269	15.2416	84.7584	94.593	NA	10	Escherichia	Unclassified	Unclassified	Unclassified	Unclassified	Unclassified	Unclassified	Unclassified	Unclassified	Unclassified	Unclassified	PHG	Unspecified
OZ034684	Escherichia phage vB_Eco_EH2	Escherichia phage vB_Eco_EH2 Viruses	160527	FALSE	35.42	DNA	17-APR-2024	259	84.1699	15.8301	95.1192	NA	11	Escherichia	Unclassified	Unclassified	Unclassified	Unclassified	Unclassified	Unclassified	Unclassified	Unclassified	Unclassified	Unclassified	PHG	Unspecified
OZ034683	Escherichia phage vB_Eco_CP	Escherichia phage vB_Eco_CP Viruses	166864	FALSE	35.361	DNA	17-APR-2024	263	16.3498	83.6502	95.0415	NA	10	Escherichia	Unclassified	Unclassified	Unclassified	Unclassified	Unclassified	Unclassified	Unclassified	Unclassified	Unclassified	Unclassified	PHG	Unspecified
OZ034682	Escherichia phage vB_Eco_EL	Escherichia phage vB_Eco_EL Viruses	167504	FALSE	35.453	DNA	17-APR-2024	270	15.1852	84.8148	94.8198	NA	10	Escherichia	Unclassified	Unclassified	Unclassified	Unclassified	Unclassified	Unclassified	Unclassified	Unclassified	Unclassified	Unclassified	PHG	Unspecified
PP359696	Escherichia phage Ge15	Escherichia phage Ge15 Tequatrovirus Tevenvirinae Straboviridae Caudoviricetes Uroviricota Heunggongvirae Duplodnaviria Viruses	170913	FALSE	35.587	DNA	17-APR-2024	268	84.3284	15.6716	93.6588	NA	10	Escherichia	Tequatrovirus	Tequatrovirus	Tevenvirinae	Straboviridae	Unclassified	Caudoviricetes	Uroviricota	Heunggongvirae	Duplodnaviria	Group I	PHG	Escherichia coli str. K-12 substr MG1655
PP537161	Salmonella phage vB_SalP_QS	Salmonella phage vB_SalP_QS Caudoviricetes Uroviricota Heunggongvirae Duplodnaviria Viruses	42293	FALSE	49.599	DNA	17-APR-2024	60	28.3333	71.6667	89.3197	NA	0	Salmonella	Unclassified	Unclassified	Unclassified	Unclassified	Unclassified	Caudoviricetes	Uroviricota	Heunggongvirae	Duplodnaviria	Group I	PHG	Salmonella sp. SE-21
PP540027	Maribacter phage Panino	Maribacter phage Panino Caudoviricetes Uroviricota Heunggongvirae Duplodnaviria Viruses	77160	FALSE	37.727	DNA	17-APR-2024	103	51.4563	48.5437	90.5495	NA	20	Maribacter	Unclassified	Unclassified	Unclassified	Unclassified	Unclassified	Caudoviricetes	Uroviricota	Heunggongvirae	Duplodnaviria	Group I	PHG	Maribacter halichondriae
OR671255	Yersinia phage AKS2023HT30GU_phi	Yersinia phage AKS2023HT30GU_phi Viruses	38417	FALSE	47.247	DNA	17-APR-2024	43	100	0	89.3745	NA	0	Yersinia	Unclassified	Unclassified	Unclassified	Unclassified	Unclassified	Unclassified	Unclassified	Unclassified	Unclassified	Unclassified	PHG	Yersinia pestis
OR671254	Yersinia phage AKS2022HT104GU_phi	Yersinia phage AKS2022HT104GU_phi Viruses	38509	FALSE	47.233	DNA	17-APR-2024	43	100	0	89.161	NA	0	Yersinia	Unclassified	Unclassified	Unclassified	Unclassified	Unclassified	Unclassified	Unclassified	Unclassified	Unclassified	Unclassified	PHG	Yersinia pestis
OR671253	Yersinia phage AKS2022HT100GU_phi	Yersinia phage AKS2022HT100GU_phi Viruses	38651	FALSE	47.111	DNA	17-APR-2024	43	100	0	89.0921	NA	0	Yersinia	Unclassified	Unclassified	Unclassified	Unclassified	Unclassified	Unclassified	Unclassified	Unclassified	Unclassified	Unclassified	PHG	Yersinia pestis
OR671252	Yersinia phage AKS2022HT89GU_phi	Yersinia phage AKS2022HT89GU_phi Viruses	38649	FALSE	47.093	DNA	17-APR-2024	43	100	0	89.0967	NA	0	Yersinia	Unclassified	Unclassified	Unclassified	Unclassified	Unclassified	Unclassified	Unclassified	Unclassified	Unclassified	Unclassified	PHG	Yersinia pestis
OR671251	Yersinia phage AKS2022HT88GU_phi	Yersinia phage AKS2022HT88GU_phi Viruses	38649	FALSE	47.093	DNA	17-APR-2024	43	100	0	89.0967	NA	0	Yersinia	Unclassified	Unclassified	Unclassified	Unclassified	Unclassified	Unclassified	Unclassified	Unclassified	Unclassified	Unclassified	PHG	Yersinia pestis
OR671250	Yersinia phage AKS2022HT87GU_phi	Yersinia phage AKS2022HT87GU_phi Viruses	38649	FALSE	47.096	DNA	17-APR-2024	43	100	0	89.0967	NA	0	Yersinia	Unclassified	Unclassified	Unclassified	Unclassified	Unclassified	Unclassified	Unclassified	Unclassified	Unclassified	Unclassified	PHG	Yersinia pestis
OR671249	Yersinia phage AKS2022HT85GU_phi	Yersinia phage AKS2022HT85GU_phi Viruses	38651	FALSE	47.106	DNA	17-APR-2024	43	100	0	89.0921	NA	0	Yersinia	Unclassified	Unclassified	Unclassified	Unclassified	Unclassified	Unclassified	Unclassified	Unclassified	Unclassified	Unclassified	PHG	Yersinia pestis
OR671248	Yersinia phage AKS2022HT80GU_phi	Yersinia phage AKS2022HT80GU_phi Viruses	38642	FALSE	47.107	DNA	17-APR-2024	43	100	0	89.1129	NA	0	Yersinia	Unclassified	Unclassified	Unclassified	Unclassified	Unclassified	Unclassified	Unclassified	Unclassified	Unclassified	Unclassified	PHG	Yersinia pestis
OR671247	Yersinia phage AKS2022HT78GU_phi	Yersinia phage AKS2022HT78GU_phi Viruses	38642	FALSE	47.107	DNA	17-APR-2024	43	100	0	89.1129	NA	0	Yersinia	Unclassified	Unclassified	Unclassified	Unclassified	Unclassified	Unclassified	Unclassified	Unclassified	Unclassified	Unclassified	PHG	Yersinia pestis
OR671246	Yersinia phage AKS2022HT77GU_phi	Yersinia phage AKS2022HT77GU_phi Viruses	38716	FALSE	47.267	DNA	17-APR-2024	43	100	0	88.9426	NA	0	Yersinia	Unclassified	Unclassified	Unclassified	Unclassified	Unclassified	Unclassified	Unclassified	Unclassified	Unclassified	Unclassified	PHG	Yersinia pestis
OR671245	Yersinia phage AKS2022HT75GU_phi	Yersinia phage AKS2022HT75GU_phi Viruses	38523	FALSE	47.224	DNA	17-APR-2024	43	100	0	89.1286	NA	0	Yersinia	Unclassified	Unclassified	Unclassified	Unclassified	Unclassified	Unclassified	Unclassified	Unclassified	Unclassified	Unclassified	PHG	Yersinia pestis
OR671244	Yersinia phage AKS2022HT74GU_phi	Yersinia phage AKS2022HT74GU_phi Viruses	38649	FALSE	47.093	DNA	17-APR-2024	43	100	0	89.0967	NA	0	Yersinia	Unclassified	Unclassified	Unclassified	Unclassified	Unclassified	Unclassified	Unclassified	Unclassified	Unclassified	Unclassified	PHG	Yersinia pestis
OR671243	Yersinia phage AKS2022HT73GU_phi	Yersinia phage AKS2022HT73GU_phi Viruses	38649	FALSE	47.093	DNA	17-APR-2024	43	100	0	89.0967	NA	0	Yersinia	Unclassified	Unclassified	Unclassified	Unclassified	Unclassified	Unclassified	Unclassified	Unclassified	Unclassified	Unclassified	PHG	Yersinia pestis
OR671242	Yersinia phage AKS2022HT72GU_phi	Yersinia phage AKS2022HT72GU_phi Viruses	38639	FALSE	47.105	DNA	17-APR-2024	43	100	0	89.1198	NA	0	Yersinia	Unclassified	Unclassified	Unclassified	Unclassified	Unclassified	Unclassified	Unclassified	Unclassified	Unclassified	Unclassified	PHG	Yersinia pestis
OR671241	Yersinia phage AKS2022HT54X_phi	Yersinia phage AKS2022HT54X_phi Viruses	38501	FALSE	47.227	DNA	17-APR-2024	43	100	0	89.2107	NA	0	Yersinia	Unclassified	Unclassified	Unclassified	Unclassified	Unclassified	Unclassified	Unclassified	Unclassified	Unclassified	Unclassified	PHG	Yersinia pestis
OR671240	Yersinia phage AKS2022HT54S_phi	Yersinia phage AKS2022HT54S_phi Viruses	38501	FALSE	47.227	DNA	17-APR-2024	43	100	0	89.2107	NA	0	Yersinia	Unclassified	Unclassified	Unclassified	Unclassified	Unclassified	Unclassified	Unclassified	Unclassified	Unclassified	Unclassified	PHG	Yersinia pestis
OR671239	Yersinia phage AKS2022HT54GU_phi	Yersinia phage AKS2022HT54GU_phi Viruses	38501	FALSE	47.227	DNA	17-APR-2024	43	100	0	89.2107	NA	0	Yersinia	Unclassified	Unclassified	Unclassified	Unclassified	Unclassified	Unclassified	Unclassified	Unclassified	Unclassified	Unclassified	PHG	Yersinia pestis
OR671238	Yersinia phage AKS2022HT54F_phi	Yersinia phage AKS2022HT54F_phi Viruses	38501	FALSE	47.227	DNA	17-APR-2024	43	100	0	89.2107	NA	0	Yersinia	Unclassified	Unclassified	Unclassified	Unclassified	Unclassified	Unclassified	Unclassified	Unclassified	Unclassified	Unclassified	PHG	Yersinia pestis
OR671237	Yersinia phage AKS2022HT31GU_phi	Yersinia phage AKS2022HT31GU_phi Viruses	38509	FALSE	47.225	DNA	17-APR-2024	43	100	0	89.161	NA	0	Yersinia	Unclassified	Unclassified	Unclassified	Unclassified	Unclassified	Unclassified	Unclassified	Unclassified	Unclassified	Unclassified	PHG	Yersinia pestis
OR671236	Yersinia phage AKS2021HT71GU_phi	Yersinia phage AKS2021HT71GU_phi Viruses	38524	FALSE	47.23	DNA	17-APR-2024	43	100	0	89.1263	NA	0	Yersinia	Unclassified	Unclassified	Unclassified	Unclassified	Unclassified	Unclassified	Unclassified	Unclassified	Unclassified	Unclassified	PHG	Yersinia pestis
OR671235	Yersinia phage AKS2021HT58GU_phi	Yersinia phage AKS2021HT58GU_phi Viruses	38526	FALSE	47.233	DNA	17-APR-2024	42	100	0	87.8991	NA	0	Yersinia	Unclassified	Unclassified	Unclassified	Unclassified	Unclassified	Unclassified	Unclassified	Unclassified	Unclassified	Unclassified	PHG	Yersinia pestis
OR671234	Yersinia phage AKS2021HT55GU_phi	Yersinia phage AKS2021HT55GU_phi Viruses	37745	FALSE	47.315	DNA	17-APR-2024	42	100	0	90.5524	NA	0	Yersinia	Unclassified	Unclassified	Unclassified	Unclassified	Unclassified	Unclassified	Unclassified	Unclassified	Unclassified	Unclassified	PHG	Yersinia pestis
OR671233	Yersinia phage AKS2021HT55F_phi	Yersinia phage AKS2021HT55F_phi Viruses	38496	FALSE	47.241	DNA	17-APR-2024	43	100	0	89.1911	NA	0	Yersinia	Unclassified	Unclassified	Unclassified	Unclassified	Unclassified	Unclassified	Unclassified	Unclassified	Unclassified	Unclassified	PHG	Yersinia pestis
OR671232	Yersinia phage AKS2021HT52GU_phi	Yersinia phage AKS2021HT52GU_phi Viruses	38452	FALSE	47.233	DNA	17-APR-2024	43	100	0	89.3244	NA	0	Yersinia	Unclassified	Unclassified	Unclassified	Unclassified	Unclassified	Unclassified	Unclassified	Unclassified	Unclassified	Unclassified	PHG	Yersinia pestis
PP405139	Streptomyces phage Cursive	Streptomyces phage Cursive Caudoviricetes Uroviricota Heunggongvirae Duplodnaviria Viruses	131901	FALSE	49.792	DNA	15-APR-2024	218	79.8165	20.1835	86.6324	NA	42	Streptomyces	Unclassified	Unclassified	Unclassified	Unclassified	Unclassified	Caudoviricetes	Uroviricota	Heunggongvirae	Duplodnaviria	Group I	PHG	Unspecified
PP405138	Microbacterium phage AloeVera	Microbacterium phage AloeVera Caudoviricetes Uroviricota Heunggongvirae Duplodnaviria Viruses	54521	FALSE	60.039	DNA	15-APR-2024	56	44.6429	55.3571	93.729	NA	0	Microbacterium	Unclassified	Unclassified	Unclassified	Unclassified	Unclassified	Caudoviricetes	Uroviricota	Heunggongvirae	Duplodnaviria	Group I	PHG	Unspecified
PP405137	Mycobacterium phage Ngannou	Mycobacterium phage Ngannou Bixzunavirus Ceeclamvirinae Caudoviricetes Uroviricota Heunggongvirae Duplodnaviria Viruses	154238	FALSE	64.723	DNA	15-APR-2024	219	98.1735	1.82648	91.0359	NA	33	Mycobacterium	Bixzunavirus	Bixzunavirus	Ceeclamvirinae	Unclassified	Unclassified	Caudoviricetes	Uroviricota	Heunggongvirae	Duplodnaviria	Group I	PHG	Unspecified
PP405136	Microbacterium phage JordanFarm	Microbacterium phage JordanFarm Caudoviricetes Uroviricota Heunggongvirae Duplodnaviria Viruses	54520	FALSE	60.09	DNA	15-APR-2024	56	44.6429	55.3571	93.7307	NA	0	Microbacterium	Unclassified	Unclassified	Unclassified	Unclassified	Unclassified	Caudoviricetes	Uroviricota	Heunggongvirae	Duplodnaviria	Group I	PHG	Unspecified
PP405135	Mycobacterium phage Squee	Mycobacterium phage Squee Caudoviricetes Uroviricota Heunggongvirae Duplodnaviria Viruses	52551	FALSE	63.668	DNA	15-APR-2024	84	42.8571	57.1429	88.259	NA	1	Mycobacterium	Unclassified	Unclassified	Unclassified	Unclassified	Unclassified	Caudoviricetes	Uroviricota	Heunggongvirae	Duplodnaviria	Group I	PHG	Unspecified
PP405134	Microbacterium phage Shamu	Microbacterium phage Shamu Caudoviricetes Uroviricota Heunggongvirae Duplodnaviria Viruses	40239	FALSE	62.032	DNA	15-APR-2024	59	47.4576	52.5424	92.9322	NA	0	Microbacterium	Unclassified	Unclassified	Unclassified	Unclassified	Unclassified	Caudoviricetes	Uroviricota	Heunggongvirae	Duplodnaviria	Group I	PHG	Unspecified
PP405133	Microbacterium phage MirimarMandM	Microbacterium phage MirimarMandM Caudoviricetes Uroviricota Heunggongvirae Duplodnaviria Viruses	17510	FALSE	69.115	DNA	15-APR-2024	23	86.9565	13.0435	79.8401	NA	1	Microbacterium	Unclassified	Unclassified	Unclassified	Unclassified	Unclassified	Caudoviricetes	Uroviricota	Heunggongvirae	Duplodnaviria	Group I	PHG	Unspecified
PP405132	Microbacterium phage Ekko14	Microbacterium phage Ekko14 Caudoviricetes Uroviricota Heunggongvirae Duplodnaviria Viruses	17117	FALSE	68.856	DNA	15-APR-2024	24	83.3333	16.6667	79.3655	NA	1	Microbacterium	Unclassified	Unclassified	Unclassified	Unclassified	Unclassified	Caudoviricetes	Uroviricota	Heunggongvirae	Duplodnaviria	Group I	PHG	Unspecified
PP405131	Mycobacterium phage DirtMonster	Mycobacterium phage DirtMonster Caudoviricetes Uroviricota Heunggongvirae Duplodnaviria Viruses	154862	FALSE	64.696	DNA	15-APR-2024	212	98.1132	1.88679	90.19	NA	34	Mycobacterium	Unclassified	Unclassified	Unclassified	Unclassified	Unclassified	Caudoviricetes	Uroviricota	Heunggongvirae	Duplodnaviria	Group I	PHG	Unspecified
PP405130	Microbacterium phage TomBrady12	Microbacterium phage TomBrady12 Caudoviricetes Uroviricota Heunggongvirae Duplodnaviria Viruses	17153	FALSE	68.816	DNA	15-APR-2024	24	83.3333	16.6667	79.4963	NA	1	Microbacterium	Unclassified	Unclassified	Unclassified	Unclassified	Unclassified	Caudoviricetes	Uroviricota	Heunggongvirae	Duplodnaviria	Group I	PHG	Unspecified
PP405129	Microbacterium phage Cheesecake	Microbacterium phage Cheesecake Caudoviricetes Uroviricota Heunggongvirae Duplodnaviria Viruses	17453	FALSE	68.716	DNA	15-APR-2024	24	87.5	12.5	79.9633	NA	1	Microbacterium	Unclassified	Unclassified	Unclassified	Unclassified	Unclassified	Caudoviricetes	Uroviricota	Heunggongvirae	Duplodnaviria	Group I	PHG	Unspecified
PP405128	Microbacterium phage Johnathan	Microbacterium phage Johnathan Caudoviricetes Uroviricota Heunggongvirae Duplodnaviria Viruses	40971	FALSE	66.684	DNA	15-APR-2024	67	94.0299	5.97015	94.0226	NA	3	Microbacterium	Unclassified	Unclassified	Unclassified	Unclassified	Unclassified	Caudoviricetes	Uroviricota	Heunggongvirae	Duplodnaviria	Group I	PHG	Unspecified
PP405127	Microbacterium phage Jera	Microbacterium phage Jera Caudoviricetes Uroviricota Heunggongvirae Duplodnaviria Viruses	41173	FALSE	66.82	DNA	15-APR-2024	57	91.2281	8.77193	92.3615	NA	0	Microbacterium	Unclassified	Unclassified	Unclassified	Unclassified	Unclassified	Caudoviricetes	Uroviricota	Heunggongvirae	Duplodnaviria	Group I	PHG	Unspecified
PP405126	Microbacterium phage MortySmith	Microbacterium phage MortySmith Caudoviricetes Uroviricota Heunggongvirae Duplodnaviria Viruses	55463	FALSE	63.505	DNA	15-APR-2024	76	100	0	93.4028	NA	0	Microbacterium	Unclassified	Unclassified	Unclassified	Unclassified	Unclassified	Caudoviricetes	Uroviricota	Heunggongvirae	Duplodnaviria	Group I	PHG	Unspecified
PP405125	Microbacterium phage YellowPanda	Microbacterium phage YellowPanda Caudoviricetes Uroviricota Heunggongvirae Duplodnaviria Viruses	53658	FALSE	56.726	DNA	15-APR-2024	54	46.2963	53.7037	95.2309	NA	0	Microbacterium	Unclassified	Unclassified	Unclassified	Unclassified	Unclassified	Caudoviricetes	Uroviricota	Heunggongvirae	Duplodnaviria	Group I	PHG	Unspecified
PP405124	Mycobacterium phage Bazzle	Mycobacterium phage Bazzle Caudoviricetes Uroviricota Heunggongvirae Duplodnaviria Viruses	76734	FALSE	58.685	DNA	15-APR-2024	125	75.2	24.8	90.4449	NA	11	Mycobacterium	Unclassified	Unclassified	Unclassified	Unclassified	Unclassified	Caudoviricetes	Uroviricota	Heunggongvirae	Duplodnaviria	Group I	PHG	Unspecified
PP405123	Mycobacterium phage StrongArm	Mycobacterium phage StrongArm Caudoviricetes Uroviricota Heunggongvirae Duplodnaviria Viruses	52206	FALSE	63.836	DNA	15-APR-2024	81	46.9136	53.0864	88.6795	NA	0	Mycobacterium	Unclassified	Unclassified	Unclassified	Unclassified	Unclassified	Caudoviricetes	Uroviricota	Heunggongvirae	Duplodnaviria	Group I	PHG	Unspecified
PP597396	Erwinia phage COW86c	Erwinia phage COW86c Viruses	174576	FALSE	39.665	DNA	15-APR-2024	293	14.6758	85.3242	95.2995	NA	19	Erwinia	Unclassified	Unclassified	Unclassified	Unclassified	Unclassified	Unclassified	Unclassified	Unclassified	Unclassified	Unclassified	PHG	Erwinia sp. TAC1.XII.93.2 (de Vries et al. 2001)
PP583598	Vibrio phage vB_VpP_WS0699	Vibrio phage vB_VpP_WS0699 Viruses	5571	FALSE	41.411	DNA	15-APR-2024	7	100	0	90.5762	NA	0	Vibrio	Unclassified	Unclassified	Unclassified	Unclassified	Unclassified	Unclassified	Unclassified	Unclassified	Unclassified	Unclassified	PHG	Vibrio parahaemolyticus ATCC 17802
PP588724	Salmonella phage STP-4	Salmonella phage STP-4 Caudoviricetes Uroviricota Heunggongvirae Duplodnaviria Viruses	157090	FALSE	44.481	DNA	15-APR-2024	200	65	35	91.8563	NA	3	Salmonella	Unclassified	Unclassified	Unclassified	Unclassified	Unclassified	Caudoviricetes	Uroviricota	Heunggongvirae	Duplodnaviria	Group I	PHG	Salmonella enterica subsp. enterica serovar Typhimurium ATCC 14028
PP430153	Psuedomonas phage SVOphi44	Psuedomonas phage SVOphi44 Viruses	39986	FALSE	61.474	DNA	15-APR-2024	45	100	0	95.2383	NA	0	Psuedomonas	Unclassified	Unclassified	Unclassified	Unclassified	Unclassified	Unclassified	Unclassified	Unclassified	Unclassified	Unclassified	PHG	Pseudomonas putida KT2440
PP430152	Enterobacteria phage FtMidnight	Enterobacteria phage FtMidnight Viruses	40995	FALSE	46.403	DNA	15-APR-2024	49	79.5918	20.4082	95.097	NA	0	Enterobacteria	Unclassified	Unclassified	Unclassified	Unclassified	Unclassified	Unclassified	Unclassified	Unclassified	Unclassified	Unclassified	PHG	Escherichia coli MG1655 + F912
PP430151	Enterobacteria phage FfViolet	Enterobacteria phage FfViolet Inovirus Inoviridae Tubulavirales Faserviricetes Hofneiviricota Loebvirae Monodnaviria Viruses	6388	FALSE	40.889	DNA	15-APR-2024	7	100	0	88.1027	NA	0	Enterobacteria	Inovirus	Inovirus	Unclassified	Inoviridae	Tubulavirales	Faserviricetes	Hofneiviricota	Loebvirae	Monodnaviria	Group II	PHG	Escherichia coli MG1655 + F912
PP430150	Enterobacteria phage FfLilac	Enterobacteria phage FfLilac Inovirus Inoviridae Tubulavirales Faserviricetes Hofneiviricota Loebvirae Monodnaviria Viruses	6424	FALSE	40.909	DNA	15-APR-2024	7	100	0	88.3562	NA	0	Enterobacteria	Inovirus	Inovirus	Unclassified	Inoviridae	Tubulavirales	Faserviricetes	Hofneiviricota	Loebvirae	Monodnaviria	Group II	PHG	Escherichia coli MG1655 + F912
PP430149	Enterobacteria phage FfLavender	Enterobacteria phage FfLavender Inovirus Inoviridae Tubulavirales Faserviricetes Hofneiviricota Loebvirae Monodnaviria Viruses	6412	FALSE	40.175	DNA	15-APR-2024	7	100	0	88.3344	NA	0	Enterobacteria	Inovirus	Inovirus	Unclassified	Inoviridae	Tubulavirales	Faserviricetes	Hofneiviricota	Loebvirae	Monodnaviria	Group II	PHG	Escherichia coli MG1655 + F912
PP430148	Enterobacteria phage FfIris	Enterobacteria phage FfIris Inovirus Inoviridae Tubulavirales Faserviricetes Hofneiviricota Loebvirae Monodnaviria Viruses	6408	FALSE	40.933	DNA	15-APR-2024	7	100	0	88.3427	NA	0	Enterobacteria	Inovirus	Inovirus	Unclassified	Inoviridae	Tubulavirales	Faserviricetes	Hofneiviricota	Loebvirae	Monodnaviria	Group II	PHG	Escherichia coli MG1655 + F912
PP430147	Enterobacteria phage FfAmethyst	Enterobacteria phage FfAmethyst Inovirus Inoviridae Tubulavirales Faserviricetes Hofneiviricota Loebvirae Monodnaviria Viruses	6407	FALSE	40.971	DNA	15-APR-2024	7	100	0	88.3565	NA	0	Enterobacteria	Inovirus	Inovirus	Unclassified	Inoviridae	Tubulavirales	Faserviricetes	Hofneiviricota	Loebvirae	Monodnaviria	Group II	PHG	Escherichia coli MG1655 + F912
PP430146	Pseudomonas phage PRRlime	Pseudomonas phage PRRlime Qubevirus Fiersviridae Norzivirales Leviviricetes Lenarviricota Orthornavirae Riboviria Viruses	3532	FALSE	49.32	RNA	15-APR-2024	3	100	0	92.752	NA	0	Pseudomonas	Qubevirus	Qubevirus	Unclassified	Fiersviridae	Norzivirales	Leviviricetes	Lenarviricota	Orthornavirae	Riboviria	Group IV	PHG	Pseudomonas putida KT2440 + pKJK5
PP430145	Enterobacteria phage FrSangria	Enterobacteria phage FrSangria Qubevirus Fiersviridae Norzivirales Leviviricetes Lenarviricota Orthornavirae Riboviria Viruses	4183	FALSE	47.167	RNA	15-APR-2024	4	100	0	96.175	NA	0	Enterobacteria	Qubevirus	Qubevirus	Unclassified	Fiersviridae	Norzivirales	Leviviricetes	Lenarviricota	Orthornavirae	Riboviria	Group IV	PHG	Escherichia coli MG1655 + F912
PP430144	Enterobacteria phage FrMerlot	Enterobacteria phage FrMerlot Qubevirus Fiersviridae Norzivirales Leviviricetes Lenarviricota Orthornavirae Riboviria Viruses	4222	FALSE	47.016	RNA	15-APR-2024	4	100	0	90.0995	NA	0	Enterobacteria	Qubevirus	Qubevirus	Unclassified	Fiersviridae	Norzivirales	Leviviricetes	Lenarviricota	Orthornavirae	Riboviria	Group IV	PHG	Escherichia coli MG1655 + F912
PP430143	Enterobacteria phage FrHibiscus	Enterobacteria phage FrHibiscus Qubevirus Fiersviridae Norzivirales Leviviricetes Lenarviricota Orthornavirae Riboviria Viruses	4200	FALSE	47.071	RNA	15-APR-2024	4	100	0	90.5714	NA	0	Enterobacteria	Qubevirus	Qubevirus	Unclassified	Fiersviridae	Norzivirales	Leviviricetes	Lenarviricota	Orthornavirae	Riboviria	Group IV	PHG	Escherichia coli MG1655 + F912
PP430142	Enterobacteria phage FrBurgundy	Enterobacteria phage FrBurgundy Qubevirus Fiersviridae Norzivirales Leviviricetes Lenarviricota Orthornavirae Riboviria Viruses	4200	FALSE	47.143	RNA	15-APR-2024	4	100	0	90.5714	NA	0	Enterobacteria	Qubevirus	Qubevirus	Unclassified	Fiersviridae	Norzivirales	Leviviricetes	Lenarviricota	Orthornavirae	Riboviria	Group IV	PHG	Escherichia coli MG1655 + F912
PP430141	Enterobacteria phage FrSaffron	Enterobacteria phage FrSaffron Emesvirus Fiersviridae Norzivirales Leviviricetes Lenarviricota Orthornavirae Riboviria Viruses	3552	FALSE	52.252	RNA	15-APR-2024	3	100	0	90.4561	NA	0	Enterobacteria	Emesvirus	Emesvirus	Unclassified	Fiersviridae	Norzivirales	Leviviricetes	Lenarviricota	Orthornavirae	Riboviria	Group IV	PHG	Escherichia coli MG1655 + F912
PP430140	Enterobacteria phage FrHenna	Enterobacteria phage FrHenna Emesvirus Fiersviridae Norzivirales Leviviricetes Lenarviricota Orthornavirae Riboviria Viruses	3551	FALSE	52.014	RNA	15-APR-2024	3	100	0	90.4816	NA	0	Enterobacteria	Emesvirus	Emesvirus	Unclassified	Fiersviridae	Norzivirales	Leviviricetes	Lenarviricota	Orthornavirae	Riboviria	Group IV	PHG	Escherichia coli MG1655 + F912
PP430139	Enterobacteria phage FrBlood	Enterobacteria phage FrBlood Emesvirus Fiersviridae Norzivirales Leviviricetes Lenarviricota Orthornavirae Riboviria Viruses	3546	FALSE	52.03	RNA	15-APR-2024	3	100	0	90.6091	NA	0	Enterobacteria	Emesvirus	Emesvirus	Unclassified	Fiersviridae	Norzivirales	Leviviricetes	Lenarviricota	Orthornavirae	Riboviria	Group IV	PHG	Escherichia coli MG1655 + F912
PP531530	Mycobacterium phage MKC-IRE-01	Mycobacterium phage MKC-IRE-01 Caudoviricetes Uroviricota Heunggongvirae Duplodnaviria Viruses	44480	FALSE	67.363	DNA	15-APR-2024	68	97.0588	2.94118	95.7531	NA	0	Mycobacterium	Unclassified	Unclassified	Unclassified	Unclassified	Unclassified	Caudoviricetes	Uroviricota	Heunggongvirae	Duplodnaviria	Group I	PHG	Mycolicibacterium smegmatis mc2155
PP503414	Salmonella phage Sephi301i	Salmonella phage Sephi301i Tlsvirus Tempevirinae Drexlerviridae Caudoviricetes Uroviricota Heunggongvirae Duplodnaviria Viruses	48674	FALSE	41.926	DNA	15-APR-2024	76	81.5789	18.4211	90.3624	NA	0	Salmonella	Tlsvirus	Tlsvirus	Tempevirinae	Drexlerviridae	Unclassified	Caudoviricetes	Uroviricota	Heunggongvirae	Duplodnaviria	Group I	PHG	Salmonella enterica subsp. enterica serovar Infantis
OR532908	Klebsiella phage RCIP0114	Klebsiella phage RCIP0114 Viruses	47731	FALSE	52.991	DNA	15-APR-2024	69	79.7101	20.2899	92.2608	NA	0	Klebsiella	Unclassified	Unclassified	Unclassified	Unclassified	Unclassified	Unclassified	Unclassified	Unclassified	Unclassified	Unclassified	PHG	Klebsiella pneumoniae
OR532907	Klebsiella phage RCIP0113	Klebsiella phage RCIP0113 Viruses	48931	FALSE	48.709	DNA	15-APR-2024	68	58.8235	41.1765	90.4028	NA	0	Klebsiella	Unclassified	Unclassified	Unclassified	Unclassified	Unclassified	Unclassified	Unclassified	Unclassified	Unclassified	Unclassified	PHG	Klebsiella pneumoniae
OR532906	Klebsiella phage RCIP0112	Klebsiella phage RCIP0112 Viruses	44749	FALSE	54.073	DNA	15-APR-2024	54	100	0	93.2937	NA	0	Klebsiella	Unclassified	Unclassified	Unclassified	Unclassified	Unclassified	Unclassified	Unclassified	Unclassified	Unclassified	Unclassified	PHG	Klebsiella pneumoniae
OR532905	Klebsiella phage RCIP0111	Klebsiella phage RCIP0111 Viruses	43570	FALSE	54.264	DNA	15-APR-2024	51	100	0	93.6218	NA	0	Klebsiella	Unclassified	Unclassified	Unclassified	Unclassified	Unclassified	Unclassified	Unclassified	Unclassified	Unclassified	Unclassified	PHG	Klebsiella pneumoniae
OR532904	Klebsiella phage RCIP0110	Klebsiella phage RCIP0110 Viruses	43171	FALSE	54.066	DNA	15-APR-2024	53	100	0	93.8547	NA	0	Klebsiella	Unclassified	Unclassified	Unclassified	Unclassified	Unclassified	Unclassified	Unclassified	Unclassified	Unclassified	Unclassified	PHG	Klebsiella pneumoniae
OR532903	Klebsiella phage RCIP0109	Klebsiella phage RCIP0109 Viruses	40787	FALSE	53.017	DNA	15-APR-2024	50	100	0	92.3824	NA	0	Klebsiella	Unclassified	Unclassified	Unclassified	Unclassified	Unclassified	Unclassified	Unclassified	Unclassified	Unclassified	Unclassified	PHG	Klebsiella pneumoniae
OR532902	Klebsiella phage RCIP0108	Klebsiella phage RCIP0108 Viruses	47769	FALSE	48.946	DNA	15-APR-2024	76	60.5263	39.4737	92.8782	NA	0	Klebsiella	Unclassified	Unclassified	Unclassified	Unclassified	Unclassified	Unclassified	Unclassified	Unclassified	Unclassified	Unclassified	PHG	Klebsiella pneumoniae
OR532901	Klebsiella phage RCIP0107	Klebsiella phage RCIP0107 Viruses	48423	FALSE	50.658	DNA	15-APR-2024	74	68.9189	31.0811	91.2769	NA	0	Klebsiella	Unclassified	Unclassified	Unclassified	Unclassified	Unclassified	Unclassified	Unclassified	Unclassified	Unclassified	Unclassified	PHG	Klebsiella pneumoniae
OR532900	Klebsiella phage RCIP0106	Klebsiella phage RCIP0106 Viruses	44144	FALSE	54.021	DNA	15-APR-2024	55	100	0	94.1849	NA	0	Klebsiella	Unclassified	Unclassified	Unclassified	Unclassified	Unclassified	Unclassified	Unclassified	Unclassified	Unclassified	Unclassified	PHG	Klebsiella pneumoniae
OR532899	Klebsiella phage RCIP0105	Klebsiella phage RCIP0105 Viruses	48884	FALSE	50.356	DNA	15-APR-2024	75	74.6667	25.3333	90.9439	NA	0	Klebsiella	Unclassified	Unclassified	Unclassified	Unclassified	Unclassified	Unclassified	Unclassified	Unclassified	Unclassified	Unclassified	PHG	Klebsiella pneumoniae
OR532898	Klebsiella phage RCIP0104	Klebsiella phage RCIP0104 Viruses	43692	FALSE	54.099	DNA	15-APR-2024	53	100	0	93.7586	NA	0	Klebsiella	Unclassified	Unclassified	Unclassified	Unclassified	Unclassified	Unclassified	Unclassified	Unclassified	Unclassified	Unclassified	PHG	Klebsiella pneumoniae
OR532897	Klebsiella phage RCIP0103	Klebsiella phage RCIP0103 Viruses	46645	FALSE	47.885	DNA	15-APR-2024	79	60.7595	39.2405	92.4987	NA	0	Klebsiella	Unclassified	Unclassified	Unclassified	Unclassified	Unclassified	Unclassified	Unclassified	Unclassified	Unclassified	Unclassified	PHG	Klebsiella pneumoniae
OR532896	Klebsiella phage RCIP0102	Klebsiella phage RCIP0102 Viruses	167107	FALSE	39.564	DNA	15-APR-2024	276	15.2174	84.7826	94.3366	NA	16	Klebsiella	Unclassified	Unclassified	Unclassified	Unclassified	Unclassified	Unclassified	Unclassified	Unclassified	Unclassified	Unclassified	PHG	Klebsiella pneumoniae
OR532895	Klebsiella phage RCIP0101	Klebsiella phage RCIP0101 Viruses	40678	FALSE	53.002	DNA	15-APR-2024	47	100	0	91.7375	NA	0	Klebsiella	Unclassified	Unclassified	Unclassified	Unclassified	Unclassified	Unclassified	Unclassified	Unclassified	Unclassified	Unclassified	PHG	Klebsiella pneumoniae
OR532894	Klebsiella phage RCIP0100	Klebsiella phage RCIP0100 Viruses	48326	FALSE	57.054	DNA	15-APR-2024	60	61.6667	38.3333	96.3084	NA	0	Klebsiella	Unclassified	Unclassified	Unclassified	Unclassified	Unclassified	Unclassified	Unclassified	Unclassified	Unclassified	Unclassified	PHG	Klebsiella pneumoniae
OR532893	Klebsiella phage RCIP0099	Klebsiella phage RCIP0099 Viruses	42584	FALSE	54.095	DNA	15-APR-2024	50	100	0	92.5629	NA	0	Klebsiella	Unclassified	Unclassified	Unclassified	Unclassified	Unclassified	Unclassified	Unclassified	Unclassified	Unclassified	Unclassified	PHG	Klebsiella pneumoniae
OR532892	Klebsiella phage RCIP0098	Klebsiella phage RCIP0098 Viruses	42097	FALSE	52.505	DNA	15-APR-2024	67	74.6269	25.3731	91.579	NA	2	Klebsiella	Unclassified	Unclassified	Unclassified	Unclassified	Unclassified	Unclassified	Unclassified	Unclassified	Unclassified	Unclassified	PHG	Klebsiella pneumoniae
OR532891	Klebsiella phage RCIP0097	Klebsiella phage RCIP0097 Viruses	49044	FALSE	50.61	DNA	15-APR-2024	78	76.9231	23.0769	90.323	NA	0	Klebsiella	Unclassified	Unclassified	Unclassified	Unclassified	Unclassified	Unclassified	Unclassified	Unclassified	Unclassified	Unclassified	PHG	Klebsiella pneumoniae
OR532890	Klebsiella phage RCIP0096	Klebsiella phage RCIP0096 Viruses	52788	FALSE	49.75	DNA	15-APR-2024	79	78.481	21.519	82.8919	NA	0	Klebsiella	Unclassified	Unclassified	Unclassified	Unclassified	Unclassified	Unclassified	Unclassified	Unclassified	Unclassified	Unclassified	PHG	Klebsiella pneumoniae
OR532889	Klebsiella phage RCIP0095	Klebsiella phage RCIP0095 Viruses	51584	FALSE	50.744	DNA	15-APR-2024	79	69.6203	30.3797	90.7898	NA	0	Klebsiella	Unclassified	Unclassified	Unclassified	Unclassified	Unclassified	Unclassified	Unclassified	Unclassified	Unclassified	Unclassified	PHG	Klebsiella pneumoniae
OR532888	Klebsiella phage RCIP0094	Klebsiella phage RCIP0094 Viruses	43144	FALSE	53.968	DNA	15-APR-2024	52	100	0	92.3697	NA	0	Klebsiella	Unclassified	Unclassified	Unclassified	Unclassified	Unclassified	Unclassified	Unclassified	Unclassified	Unclassified	Unclassified	PHG	Klebsiella pneumoniae
OR532887	Klebsiella phage RCIP0093	Klebsiella phage RCIP0093 Viruses	46213	FALSE	48.506	DNA	15-APR-2024	71	59.1549	40.8451	90.7926	NA	0	Klebsiella	Unclassified	Unclassified	Unclassified	Unclassified	Unclassified	Unclassified	Unclassified	Unclassified	Unclassified	Unclassified	PHG	Klebsiella pneumoniae
OR532886	Klebsiella phage RCIP0092	Klebsiella phage RCIP0092 Viruses	50486	FALSE	50.606	DNA	15-APR-2024	78	71.7949	28.2051	89.3238	NA	0	Klebsiella	Unclassified	Unclassified	Unclassified	Unclassified	Unclassified	Unclassified	Unclassified	Unclassified	Unclassified	Unclassified	PHG	Klebsiella pneumoniae
OR532885	Klebsiella phage RCIP0091	Klebsiella phage RCIP0091 Viruses	49084	FALSE	48.782	DNA	15-APR-2024	74	62.1622	37.8378	93.0242	NA	0	Klebsiella	Unclassified	Unclassified	Unclassified	Unclassified	Unclassified	Unclassified	Unclassified	Unclassified	Unclassified	Unclassified	PHG	Klebsiella pneumoniae
OR532884	Klebsiella phage RCIP0090	Klebsiella phage RCIP0090 Viruses	43480	FALSE	53.818	DNA	15-APR-2024	58	100	0	94.8022	NA	0	Klebsiella	Unclassified	Unclassified	Unclassified	Unclassified	Unclassified	Unclassified	Unclassified	Unclassified	Unclassified	Unclassified	PHG	Klebsiella pneumoniae
OR532883	Klebsiella phage RCIP0089	Klebsiella phage RCIP0089 Viruses	44976	FALSE	45.544	DNA	15-APR-2024	54	100	0	89.0742	NA	0	Klebsiella	Unclassified	Unclassified	Unclassified	Unclassified	Unclassified	Unclassified	Unclassified	Unclassified	Unclassified	Unclassified	PHG	Klebsiella pneumoniae
OR532882	Klebsiella phage RCIP0088	Klebsiella phage RCIP0088 Viruses	43166	FALSE	54.063	DNA	15-APR-2024	53	100	0	93.8655	NA	0	Klebsiella	Unclassified	Unclassified	Unclassified	Unclassified	Unclassified	Unclassified	Unclassified	Unclassified	Unclassified	Unclassified	PHG	Klebsiella pneumoniae
OR532881	Klebsiella phage RCIP0087	Klebsiella phage RCIP0087 Viruses	43145	FALSE	54.046	DNA	15-APR-2024	53	100	0	93.9112	NA	0	Klebsiella	Unclassified	Unclassified	Unclassified	Unclassified	Unclassified	Unclassified	Unclassified	Unclassified	Unclassified	Unclassified	PHG	Klebsiella pneumoniae
OR532880	Klebsiella phage RCIP0086	Klebsiella phage RCIP0086 Viruses	48507	FALSE	49.009	DNA	15-APR-2024	67	59.7015	40.2985	90.8158	NA	0	Klebsiella	Unclassified	Unclassified	Unclassified	Unclassified	Unclassified	Unclassified	Unclassified	Unclassified	Unclassified	Unclassified	PHG	Klebsiella pneumoniae
OR532879	Klebsiella phage RCIP0085	Klebsiella phage RCIP0085 Viruses	49322	FALSE	50.679	DNA	15-APR-2024	77	77.9221	22.0779	90.4951	NA	0	Klebsiella	Unclassified	Unclassified	Unclassified	Unclassified	Unclassified	Unclassified	Unclassified	Unclassified	Unclassified	Unclassified	PHG	Klebsiella pneumoniae
OR532878	Klebsiella phage RCIP0084	Klebsiella phage RCIP0084 Viruses	49983	FALSE	50.223	DNA	15-APR-2024	74	78.3784	21.6216	88.8182	NA	0	Klebsiella	Unclassified	Unclassified	Unclassified	Unclassified	Unclassified	Unclassified	Unclassified	Unclassified	Unclassified	Unclassified	PHG	Klebsiella pneumoniae
OR532877	Klebsiella phage RCIP0083	Klebsiella phage RCIP0083 Viruses	40350	FALSE	52.349	DNA	15-APR-2024	50	100	0	91.1599	NA	0	Klebsiella	Unclassified	Unclassified	Unclassified	Unclassified	Unclassified	Unclassified	Unclassified	Unclassified	Unclassified	Unclassified	PHG	Klebsiella pneumoniae
OR532876	Klebsiella phage RCIP0082	Klebsiella phage RCIP0082 Viruses	44678	FALSE	53.812	DNA	15-APR-2024	53	100	0	91.9916	NA	0	Klebsiella	Unclassified	Unclassified	Unclassified	Unclassified	Unclassified	Unclassified	Unclassified	Unclassified	Unclassified	Unclassified	PHG	Klebsiella pneumoniae
OR532875	Klebsiella phage RCIP0081	Klebsiella phage RCIP0081 Viruses	49088	FALSE	48.442	DNA	15-APR-2024	73	58.9041	41.0959	91.7943	NA	0	Klebsiella	Unclassified	Unclassified	Unclassified	Unclassified	Unclassified	Unclassified	Unclassified	Unclassified	Unclassified	Unclassified	PHG	Klebsiella pneumoniae
OR532874	Klebsiella phage RCIP0080	Klebsiella phage RCIP0080 Viruses	49504	FALSE	48.655	DNA	15-APR-2024	73	65.7534	34.2466	92.8713	NA	0	Klebsiella	Unclassified	Unclassified	Unclassified	Unclassified	Unclassified	Unclassified	Unclassified	Unclassified	Unclassified	Unclassified	PHG	Klebsiella pneumoniae
OR532873	Klebsiella phage RCIP0079	Klebsiella phage RCIP0079 Viruses	48972	FALSE	50.588	DNA	15-APR-2024	76	76.3158	23.6842	90.37	NA	0	Klebsiella	Unclassified	Unclassified	Unclassified	Unclassified	Unclassified	Unclassified	Unclassified	Unclassified	Unclassified	Unclassified	PHG	Klebsiella pneumoniae
OR532872	Klebsiella phage RCIP0078	Klebsiella phage RCIP0078 Viruses	50552	FALSE	50.603	DNA	15-APR-2024	79	72.1519	27.8481	89.7353	NA	0	Klebsiella	Unclassified	Unclassified	Unclassified	Unclassified	Unclassified	Unclassified	Unclassified	Unclassified	Unclassified	Unclassified	PHG	Klebsiella pneumoniae
OR532871	Klebsiella phage RCIP0077	Klebsiella phage RCIP0077 Viruses	49258	FALSE	50.782	DNA	15-APR-2024	77	71.4286	28.5714	90.0219	NA	0	Klebsiella	Unclassified	Unclassified	Unclassified	Unclassified	Unclassified	Unclassified	Unclassified	Unclassified	Unclassified	Unclassified	PHG	Klebsiella pneumoniae
OR532870	Klebsiella phage RCIP0076	Klebsiella phage RCIP0076 Viruses	49592	FALSE	50.942	DNA	15-APR-2024	76	77.6316	22.3684	90.9219	NA	0	Klebsiella	Unclassified	Unclassified	Unclassified	Unclassified	Unclassified	Unclassified	Unclassified	Unclassified	Unclassified	Unclassified	PHG	Klebsiella pneumoniae
OR532869	Klebsiella phage RCIP0075	Klebsiella phage RCIP0075 Viruses	46990	FALSE	62.943	DNA	15-APR-2024	60	36.6667	63.3333	94.5967	NA	0	Klebsiella	Unclassified	Unclassified	Unclassified	Unclassified	Unclassified	Unclassified	Unclassified	Unclassified	Unclassified	Unclassified	PHG	Klebsiella pneumoniae
OR532868	Klebsiella phage RCIP0074	Klebsiella phage RCIP0074 Viruses	40373	FALSE	52.243	DNA	15-APR-2024	50	100	0	90.1939	NA	0	Klebsiella	Unclassified	Unclassified	Unclassified	Unclassified	Unclassified	Unclassified	Unclassified	Unclassified	Unclassified	Unclassified	PHG	Klebsiella pneumoniae
OR532867	Klebsiella phage RCIP0073	Klebsiella phage RCIP0073 Viruses	53362	FALSE	49.264	DNA	15-APR-2024	82	75.6098	24.3902	92.7683	NA	0	Klebsiella	Unclassified	Unclassified	Unclassified	Unclassified	Unclassified	Unclassified	Unclassified	Unclassified	Unclassified	Unclassified	PHG	Klebsiella pneumoniae
OR532866	Klebsiella phage RCIP0072	Klebsiella phage RCIP0072 Viruses	43029	FALSE	53.803	DNA	15-APR-2024	55	100	0	93.3487	NA	0	Klebsiella	Unclassified	Unclassified	Unclassified	Unclassified	Unclassified	Unclassified	Unclassified	Unclassified	Unclassified	Unclassified	PHG	Klebsiella pneumoniae
OR532865	Klebsiella phage RCIP0071	Klebsiella phage RCIP0071 Viruses	46296	FALSE	47.864	DNA	15-APR-2024	80	61.25	38.75	92.9108	NA	0	Klebsiella	Unclassified	Unclassified	Unclassified	Unclassified	Unclassified	Unclassified	Unclassified	Unclassified	Unclassified	Unclassified	PHG	Klebsiella pneumoniae
OR532864	Klebsiella phage RCIP0070	Klebsiella phage RCIP0070 Viruses	112125	FALSE	45.5	DNA	15-APR-2024	148	76.3514	23.6486	87.4925	NA	25	Klebsiella	Unclassified	Unclassified	Unclassified	Unclassified	Unclassified	Unclassified	Unclassified	Unclassified	Unclassified	Unclassified	PHG	Klebsiella pneumoniae
OR532863	Klebsiella phage RCIP0069	Klebsiella phage RCIP0069 Viruses	40277	FALSE	53.1	DNA	15-APR-2024	48	100	0	91.5709	NA	0	Klebsiella	Unclassified	Unclassified	Unclassified	Unclassified	Unclassified	Unclassified	Unclassified	Unclassified	Unclassified	Unclassified	PHG	Klebsiella pneumoniae
OR532862	Klebsiella phage RCIP0068	Klebsiella phage RCIP0068 Viruses	48506	FALSE	49.01	DNA	15-APR-2024	67	59.7015	40.2985	90.8176	NA	0	Klebsiella	Unclassified	Unclassified	Unclassified	Unclassified	Unclassified	Unclassified	Unclassified	Unclassified	Unclassified	Unclassified	PHG	Klebsiella pneumoniae
OR532861	Klebsiella phage RCIP0067	Klebsiella phage RCIP0067 Viruses	49430	FALSE	50.34	DNA	15-APR-2024	72	75	25	89.2838	NA	0	Klebsiella	Unclassified	Unclassified	Unclassified	Unclassified	Unclassified	Unclassified	Unclassified	Unclassified	Unclassified	Unclassified	PHG	Klebsiella pneumoniae
OR532860	Klebsiella phage RCIP0066	Klebsiella phage RCIP0066 Viruses	48753	FALSE	50.543	DNA	15-APR-2024	71	77.4648	22.5352	90.8129	NA	0	Klebsiella	Unclassified	Unclassified	Unclassified	Unclassified	Unclassified	Unclassified	Unclassified	Unclassified	Unclassified	Unclassified	PHG	Klebsiella pneumoniae
OR532859	Klebsiella phage RCIP0065	Klebsiella phage RCIP0065 Viruses	49420	FALSE	50.241	DNA	15-APR-2024	73	76.7123	23.2877	90.8438	NA	0	Klebsiella	Unclassified	Unclassified	Unclassified	Unclassified	Unclassified	Unclassified	Unclassified	Unclassified	Unclassified	Unclassified	PHG	Klebsiella pneumoniae
OR532858	Klebsiella phage RCIP0064	Klebsiella phage RCIP0064 Viruses	40195	FALSE	52.34	DNA	15-APR-2024	50	100	0	90.6829	NA	0	Klebsiella	Unclassified	Unclassified	Unclassified	Unclassified	Unclassified	Unclassified	Unclassified	Unclassified	Unclassified	Unclassified	PHG	Klebsiella pneumoniae
OR532857	Klebsiella phage RCIP0063	Klebsiella phage RCIP0063 Viruses	47703	FALSE	48.777	DNA	15-APR-2024	71	61.9718	38.0282	92.6168	NA	0	Klebsiella	Unclassified	Unclassified	Unclassified	Unclassified	Unclassified	Unclassified	Unclassified	Unclassified	Unclassified	Unclassified	PHG	Klebsiella pneumoniae
OR532856	Klebsiella phage RCIP0062	Klebsiella phage RCIP0062 Viruses	48753	FALSE	50.54	DNA	15-APR-2024	71	77.4648	22.5352	90.8129	NA	0	Klebsiella	Unclassified	Unclassified	Unclassified	Unclassified	Unclassified	Unclassified	Unclassified	Unclassified	Unclassified	Unclassified	PHG	Klebsiella pneumoniae
OR532855	Klebsiella phage RCIP0061	Klebsiella phage RCIP0061 Viruses	48506	FALSE	49.01	DNA	15-APR-2024	67	59.7015	40.2985	90.8176	NA	0	Klebsiella	Unclassified	Unclassified	Unclassified	Unclassified	Unclassified	Unclassified	Unclassified	Unclassified	Unclassified	Unclassified	PHG	Klebsiella pneumoniae
OR532854	Klebsiella phage RCIP0060	Klebsiella phage RCIP0060 Viruses	39217	FALSE	52.962	DNA	15-APR-2024	50	100	0	91.6057	NA	0	Klebsiella	Unclassified	Unclassified	Unclassified	Unclassified	Unclassified	Unclassified	Unclassified	Unclassified	Unclassified	Unclassified	PHG	Klebsiella pneumoniae
OR532853	Klebsiella phage RCIP0059	Klebsiella phage RCIP0059 Viruses	50487	FALSE	50.613	DNA	15-APR-2024	80	72.5	27.5	89.9519	NA	0	Klebsiella	Unclassified	Unclassified	Unclassified	Unclassified	Unclassified	Unclassified	Unclassified	Unclassified	Unclassified	Unclassified	PHG	Klebsiella pneumoniae
OR532852	Klebsiella phage RCIP0058	Klebsiella phage RCIP0058 Viruses	48386	FALSE	50.61	DNA	15-APR-2024	75	77.3333	22.6667	90.4352	NA	0	Klebsiella	Unclassified	Unclassified	Unclassified	Unclassified	Unclassified	Unclassified	Unclassified	Unclassified	Unclassified	Unclassified	PHG	Klebsiella pneumoniae
OR532851	Klebsiella phage RCIP0057	Klebsiella phage RCIP0057 Viruses	27814	FALSE	54.314	DNA	15-APR-2024	40	15	85	93.2013	NA	0	Klebsiella	Unclassified	Unclassified	Unclassified	Unclassified	Unclassified	Unclassified	Unclassified	Unclassified	Unclassified	Unclassified	PHG	Klebsiella pneumoniae
OR532850	Klebsiella phage RCIP0056	Klebsiella phage RCIP0056 Viruses	50364	FALSE	50.957	DNA	15-APR-2024	80	72.5	27.5	91.4999	NA	0	Klebsiella	Unclassified	Unclassified	Unclassified	Unclassified	Unclassified	Unclassified	Unclassified	Unclassified	Unclassified	Unclassified	PHG	Klebsiella pneumoniae
OR532849	Klebsiella phage RCIP0055	Klebsiella phage RCIP0055 Viruses	48298	FALSE	48.772	DNA	15-APR-2024	77	58.4416	41.5584	93.4511	NA	0	Klebsiella	Unclassified	Unclassified	Unclassified	Unclassified	Unclassified	Unclassified	Unclassified	Unclassified	Unclassified	Unclassified	PHG	Klebsiella pneumoniae
OR532848	Klebsiella phage RCIP0054	Klebsiella phage RCIP0054 Viruses	48506	FALSE	49.01	DNA	15-APR-2024	67	59.7015	40.2985	90.8176	NA	0	Klebsiella	Unclassified	Unclassified	Unclassified	Unclassified	Unclassified	Unclassified	Unclassified	Unclassified	Unclassified	Unclassified	PHG	Klebsiella pneumoniae
OR532847	Klebsiella phage RCIP0053	Klebsiella phage RCIP0053 Viruses	44819	FALSE	45.853	DNA	15-APR-2024	53	98.1132	1.88679	87.512	NA	0	Klebsiella	Unclassified	Unclassified	Unclassified	Unclassified	Unclassified	Unclassified	Unclassified	Unclassified	Unclassified	Unclassified	PHG	Klebsiella pneumoniae
OR532846	Klebsiella phage RCIP0052	Klebsiella phage RCIP0052 Viruses	177464	FALSE	41.714	DNA	15-APR-2024	276	47.1014	52.8986	95.4509	NA	1	Klebsiella	Unclassified	Unclassified	Unclassified	Unclassified	Unclassified	Unclassified	Unclassified	Unclassified	Unclassified	Unclassified	PHG	Klebsiella pneumoniae
OR532845	Klebsiella phage RCIP0051	Klebsiella phage RCIP0051 Viruses	48955	FALSE	50.187	DNA	15-APR-2024	72	73.6111	26.3889	89.6476	NA	0	Klebsiella	Unclassified	Unclassified	Unclassified	Unclassified	Unclassified	Unclassified	Unclassified	Unclassified	Unclassified	Unclassified	PHG	Klebsiella pneumoniae
OR532844	Klebsiella phage RCIP0050	Klebsiella phage RCIP0050 Viruses	48944	FALSE	50.407	DNA	15-APR-2024	74	77.027	22.973	90.3298	NA	0	Klebsiella	Unclassified	Unclassified	Unclassified	Unclassified	Unclassified	Unclassified	Unclassified	Unclassified	Unclassified	Unclassified	PHG	Klebsiella pneumoniae
OR532843	Klebsiella phage RCIP0049	Klebsiella phage RCIP0049 Viruses	43763	FALSE	53.922	DNA	15-APR-2024	53	100	0	92.1395	NA	0	Klebsiella	Unclassified	Unclassified	Unclassified	Unclassified	Unclassified	Unclassified	Unclassified	Unclassified	Unclassified	Unclassified	PHG	Klebsiella pneumoniae
OR532842	Klebsiella phage RCIP0048	Klebsiella phage RCIP0048 Viruses	40500	FALSE	53.054	DNA	15-APR-2024	48	100	0	92.0593	NA	0	Klebsiella	Unclassified	Unclassified	Unclassified	Unclassified	Unclassified	Unclassified	Unclassified	Unclassified	Unclassified	Unclassified	PHG	Klebsiella pneumoniae
OR532841	Klebsiella phage RCIP0047	Klebsiella phage RCIP0047 Viruses	48285	FALSE	48.943	DNA	15-APR-2024	75	57.3333	42.6667	94.1286	NA	0	Klebsiella	Unclassified	Unclassified	Unclassified	Unclassified	Unclassified	Unclassified	Unclassified	Unclassified	Unclassified	Unclassified	PHG	Klebsiella pneumoniae
OR532840	Klebsiella phage RCIP0046	Klebsiella phage RCIP0046 Viruses	42798	FALSE	53.738	DNA	15-APR-2024	53	100	0	93.7754	NA	0	Klebsiella	Unclassified	Unclassified	Unclassified	Unclassified	Unclassified	Unclassified	Unclassified	Unclassified	Unclassified	Unclassified	PHG	Klebsiella pneumoniae
OR532839	Klebsiella phage RCIP0045	Klebsiella phage RCIP0045 Viruses	48709	FALSE	48.685	DNA	15-APR-2024	73	58.9041	41.0959	92.3854	NA	0	Klebsiella	Unclassified	Unclassified	Unclassified	Unclassified	Unclassified	Unclassified	Unclassified	Unclassified	Unclassified	Unclassified	PHG	Klebsiella pneumoniae
OR532838	Klebsiella phage RCIP0044	Klebsiella phage RCIP0044 Viruses	43541	FALSE	53.993	DNA	15-APR-2024	54	100	0	94.1457	NA	0	Klebsiella	Unclassified	Unclassified	Unclassified	Unclassified	Unclassified	Unclassified	Unclassified	Unclassified	Unclassified	Unclassified	PHG	Klebsiella pneumoniae
OR532837	Klebsiella phage RCIP0043	Klebsiella phage RCIP0043 Viruses	43418	FALSE	53.971	DNA	15-APR-2024	49	100	0	92.5469	NA	0	Klebsiella	Unclassified	Unclassified	Unclassified	Unclassified	Unclassified	Unclassified	Unclassified	Unclassified	Unclassified	Unclassified	PHG	Klebsiella pneumoniae
OR532836	Klebsiella phage RCIP0042	Klebsiella phage RCIP0042 Viruses	48369	FALSE	50.381	DNA	15-APR-2024	73	78.0822	21.9178	90.4732	NA	0	Klebsiella	Unclassified	Unclassified	Unclassified	Unclassified	Unclassified	Unclassified	Unclassified	Unclassified	Unclassified	Unclassified	PHG	Klebsiella pneumoniae
OR532835	Klebsiella phage RCIP0041	Klebsiella phage RCIP0041 Viruses	44200	FALSE	54.025	DNA	15-APR-2024	52	100	0	92.7964	NA	0	Klebsiella	Unclassified	Unclassified	Unclassified	Unclassified	Unclassified	Unclassified	Unclassified	Unclassified	Unclassified	Unclassified	PHG	Klebsiella pneumoniae
OR532834	Klebsiella phage RCIP0040	Klebsiella phage RCIP0040 Viruses	50973	FALSE	50.627	DNA	15-APR-2024	81	72.8395	27.1605	91.6838	NA	0	Klebsiella	Unclassified	Unclassified	Unclassified	Unclassified	Unclassified	Unclassified	Unclassified	Unclassified	Unclassified	Unclassified	PHG	Klebsiella pneumoniae
OR532833	Klebsiella phage RCIP0039	Klebsiella phage RCIP0039 Viruses	42926	FALSE	53.876	DNA	15-APR-2024	49	100	0	91.2174	NA	0	Klebsiella	Unclassified	Unclassified	Unclassified	Unclassified	Unclassified	Unclassified	Unclassified	Unclassified	Unclassified	Unclassified	PHG	Klebsiella pneumoniae
OR532832	Klebsiella phage RCIP0038	Klebsiella phage RCIP0038 Viruses	43761	FALSE	54.071	DNA	15-APR-2024	50	100	0	92.2397	NA	0	Klebsiella	Unclassified	Unclassified	Unclassified	Unclassified	Unclassified	Unclassified	Unclassified	Unclassified	Unclassified	Unclassified	PHG	Klebsiella pneumoniae
OR532831	Klebsiella phage RCIP0037	Klebsiella phage RCIP0037 Viruses	43007	FALSE	54.045	DNA	15-APR-2024	52	100	0	93.1593	NA	0	Klebsiella	Unclassified	Unclassified	Unclassified	Unclassified	Unclassified	Unclassified	Unclassified	Unclassified	Unclassified	Unclassified	PHG	Klebsiella pneumoniae
OR532830	Klebsiella phage RCIP0036	Klebsiella phage RCIP0036 Viruses	42965	FALSE	54.032	DNA	15-APR-2024	52	100	0	93.2503	NA	0	Klebsiella	Unclassified	Unclassified	Unclassified	Unclassified	Unclassified	Unclassified	Unclassified	Unclassified	Unclassified	Unclassified	PHG	Klebsiella pneumoniae
OR532829	Klebsiella phage RCIP0035	Klebsiella phage RCIP0035 Viruses	43125	FALSE	54.228	DNA	15-APR-2024	56	100	0	94.0104	NA	0	Klebsiella	Unclassified	Unclassified	Unclassified	Unclassified	Unclassified	Unclassified	Unclassified	Unclassified	Unclassified	Unclassified	PHG	Klebsiella pneumoniae
OR532828	Klebsiella phage RCIP0034	Klebsiella phage RCIP0034 Viruses	42092	FALSE	52.497	DNA	15-APR-2024	67	74.6269	25.3731	91.148	NA	2	Klebsiella	Unclassified	Unclassified	Unclassified	Unclassified	Unclassified	Unclassified	Unclassified	Unclassified	Unclassified	Unclassified	PHG	Klebsiella pneumoniae
OR532827	Klebsiella phage RCIP0033	Klebsiella phage RCIP0033 Jedunavirus Caudoviricetes Uroviricota Heunggongvirae Duplodnaviria Viruses	49901	FALSE	48.59	DNA	15-APR-2024	74	56.7568	43.2432	91.7917	NA	0	Klebsiella	Jedunavirus	Jedunavirus	Unclassified	Unclassified	Unclassified	Caudoviricetes	Uroviricota	Heunggongvirae	Duplodnaviria	Group I	PHG	Klebsiella pneumoniae
OR532826	Klebsiella phage RCIP0032	Klebsiella phage RCIP0032 Viruses	169649	FALSE	39.467	DNA	15-APR-2024	276	14.8551	85.1449	93.9599	NA	16	Klebsiella	Unclassified	Unclassified	Unclassified	Unclassified	Unclassified	Unclassified	Unclassified	Unclassified	Unclassified	Unclassified	PHG	Klebsiella pneumoniae
OR532825	Klebsiella phage RCIP0031	Klebsiella phage RCIP0031 Viruses	43373	FALSE	53.847	DNA	15-APR-2024	53	100	0	92.6152	NA	0	Klebsiella	Unclassified	Unclassified	Unclassified	Unclassified	Unclassified	Unclassified	Unclassified	Unclassified	Unclassified	Unclassified	PHG	Klebsiella pneumoniae
OR532824	Klebsiella phage RCIP0030	Klebsiella phage RCIP0030 Viruses	48646	FALSE	48.543	DNA	15-APR-2024	75	62.6667	37.3333	94.719	NA	0	Klebsiella	Unclassified	Unclassified	Unclassified	Unclassified	Unclassified	Unclassified	Unclassified	Unclassified	Unclassified	Unclassified	PHG	Klebsiella pneumoniae
OR532823	Klebsiella phage RCIP0029	Klebsiella phage RCIP0029 Viruses	40185	FALSE	53.005	DNA	15-APR-2024	51	1.96078	98.0392	83.9343	NA	0	Klebsiella	Unclassified	Unclassified	Unclassified	Unclassified	Unclassified	Unclassified	Unclassified	Unclassified	Unclassified	Unclassified	PHG	Klebsiella pneumoniae
OR532822	Klebsiella phage RCIP0028	Klebsiella phage RCIP0028 Viruses	40196	FALSE	52.963	DNA	15-APR-2024	53	100	0	91.3524	NA	0	Klebsiella	Unclassified	Unclassified	Unclassified	Unclassified	Unclassified	Unclassified	Unclassified	Unclassified	Unclassified	Unclassified	PHG	Klebsiella pneumoniae
OR532821	Klebsiella phage RCIP0027	Klebsiella phage RCIP0027 Viruses	42560	FALSE	53.957	DNA	15-APR-2024	51	100	0	93.7782	NA	0	Klebsiella	Unclassified	Unclassified	Unclassified	Unclassified	Unclassified	Unclassified	Unclassified	Unclassified	Unclassified	Unclassified	PHG	Klebsiella pneumoniae
OR532820	Klebsiella phage RCIP0026	Klebsiella phage RCIP0026 Viruses	49479	FALSE	50.908	DNA	15-APR-2024	76	77.6316	22.3684	90.4747	NA	0	Klebsiella	Unclassified	Unclassified	Unclassified	Unclassified	Unclassified	Unclassified	Unclassified	Unclassified	Unclassified	Unclassified	PHG	Klebsiella pneumoniae
OR532819	Klebsiella phage RCIP0025	Klebsiella phage RCIP0025 Viruses	50503	FALSE	50.807	DNA	15-APR-2024	80	72.5	27.5	90.3214	NA	0	Klebsiella	Unclassified	Unclassified	Unclassified	Unclassified	Unclassified	Unclassified	Unclassified	Unclassified	Unclassified	Unclassified	PHG	Klebsiella pneumoniae
OR532818	Klebsiella phage RCIP0024	Klebsiella phage RCIP0024 Viruses	39942	FALSE	52.974	DNA	15-APR-2024	48	100	0	90.709	NA	0	Klebsiella	Unclassified	Unclassified	Unclassified	Unclassified	Unclassified	Unclassified	Unclassified	Unclassified	Unclassified	Unclassified	PHG	Klebsiella pneumoniae
OR532817	Klebsiella phage RCIP0023	Klebsiella phage RCIP0023 Viruses	350174	TRUE	31.76	DNA	15-APR-2024	542	94.6494	5.35055	90.4525	NA	6	Klebsiella	Unclassified	Unclassified	Unclassified	Unclassified	Unclassified	Unclassified	Unclassified	Unclassified	Unclassified	Unclassified	PHG	Klebsiella pneumoniae
OR532816	Klebsiella phage RCIP0022	Klebsiella phage RCIP0022 Viruses	49900	FALSE	50.89	DNA	15-APR-2024	76	77.6316	22.3684	90.9379	NA	0	Klebsiella	Unclassified	Unclassified	Unclassified	Unclassified	Unclassified	Unclassified	Unclassified	Unclassified	Unclassified	Unclassified	PHG	Klebsiella pneumoniae
OR532815	Klebsiella phage RCIP0021	Klebsiella phage RCIP0021 Viruses	175478	FALSE	41.866	DNA	15-APR-2024	269	46.0967	53.9033	94.9549	NA	1	Klebsiella	Unclassified	Unclassified	Unclassified	Unclassified	Unclassified	Unclassified	Unclassified	Unclassified	Unclassified	Unclassified	PHG	Klebsiella pneumoniae
OR532814	Klebsiella phage RCIP0020	Klebsiella phage RCIP0020 Viruses	175475	FALSE	41.872	DNA	15-APR-2024	269	46.0967	53.9033	94.9565	NA	1	Klebsiella	Unclassified	Unclassified	Unclassified	Unclassified	Unclassified	Unclassified	Unclassified	Unclassified	Unclassified	Unclassified	PHG	Klebsiella pneumoniae
OR532813	Klebsiella phage RCIP0019	Klebsiella phage RCIP0019 Viruses	45449	FALSE	50.476	DNA	15-APR-2024	64	73.4375	26.5625	90.4178	NA	0	Klebsiella	Unclassified	Unclassified	Unclassified	Unclassified	Unclassified	Unclassified	Unclassified	Unclassified	Unclassified	Unclassified	PHG	Klebsiella pneumoniae
OR532812	Klebsiella phage RCIP0018	Klebsiella phage RCIP0018 Viruses	39519	FALSE	53.344	DNA	15-APR-2024	49	100	0	91.2245	NA	0	Klebsiella	Unclassified	Unclassified	Unclassified	Unclassified	Unclassified	Unclassified	Unclassified	Unclassified	Unclassified	Unclassified	PHG	Klebsiella pneumoniae
OR532811	Klebsiella phage RCIP0017	Klebsiella phage RCIP0017 Viruses	49727	FALSE	50.904	DNA	15-APR-2024	77	72.7273	27.2727	90.4458	NA	0	Klebsiella	Unclassified	Unclassified	Unclassified	Unclassified	Unclassified	Unclassified	Unclassified	Unclassified	Unclassified	Unclassified	PHG	Klebsiella pneumoniae
OR532810	Klebsiella phage RCIP0016	Klebsiella phage RCIP0016 Viruses	39748	FALSE	52.896	DNA	15-APR-2024	54	100	0	93.1292	NA	0	Klebsiella	Unclassified	Unclassified	Unclassified	Unclassified	Unclassified	Unclassified	Unclassified	Unclassified	Unclassified	Unclassified	PHG	Klebsiella pneumoniae
OR532809	Klebsiella phage RCIP0015	Klebsiella phage RCIP0015 Viruses	48590	FALSE	49.004	DNA	15-APR-2024	66	59.0909	40.9091	89.8333	NA	0	Klebsiella	Unclassified	Unclassified	Unclassified	Unclassified	Unclassified	Unclassified	Unclassified	Unclassified	Unclassified	Unclassified	PHG	Klebsiella pneumoniae
OR532808	Klebsiella phage RCIP0014	Klebsiella phage RCIP0014 Viruses	43657	FALSE	53.888	DNA	15-APR-2024	52	100	0	92.2739	NA	0	Klebsiella	Unclassified	Unclassified	Unclassified	Unclassified	Unclassified	Unclassified	Unclassified	Unclassified	Unclassified	Unclassified	PHG	Klebsiella pneumoniae
OR532807	Klebsiella phage RCIP0013	Klebsiella phage RCIP0013 Viruses	49428	FALSE	50.583	DNA	15-APR-2024	73	76.7123	23.2877	90.6956	NA	0	Klebsiella	Unclassified	Unclassified	Unclassified	Unclassified	Unclassified	Unclassified	Unclassified	Unclassified	Unclassified	Unclassified	PHG	Klebsiella pneumoniae
OR532806	Klebsiella phage RCIP0012	Klebsiella phage RCIP0012 Viruses	160285	FALSE	46.647	DNA	15-APR-2024	211	69.6682	30.3318	91.9369	NA	6	Klebsiella	Unclassified	Unclassified	Unclassified	Unclassified	Unclassified	Unclassified	Unclassified	Unclassified	Unclassified	Unclassified	PHG	Klebsiella pneumoniae
OR532805	Klebsiella phage RCIP0011	Klebsiella phage RCIP0011 Viruses	51719	FALSE	51.824	DNA	15-APR-2024	80	72.5	27.5	91.5505	NA	0	Klebsiella	Unclassified	Unclassified	Unclassified	Unclassified	Unclassified	Unclassified	Unclassified	Unclassified	Unclassified	Unclassified	PHG	Klebsiella pneumoniae
OR532804	Klebsiella phage RCIP0010	Klebsiella phage RCIP0010 Viruses	51719	FALSE	51.82	DNA	15-APR-2024	80	72.5	27.5	91.5505	NA	0	Klebsiella	Unclassified	Unclassified	Unclassified	Unclassified	Unclassified	Unclassified	Unclassified	Unclassified	Unclassified	Unclassified	PHG	Klebsiella pneumoniae
OR532803	Klebsiella phage RCIP0009	Klebsiella phage RCIP0009 Viruses	178326	FALSE	41.625	DNA	15-APR-2024	274	47.0803	52.9197	95.1527	NA	1	Klebsiella	Unclassified	Unclassified	Unclassified	Unclassified	Unclassified	Unclassified	Unclassified	Unclassified	Unclassified	Unclassified	PHG	Klebsiella pneumoniae
OR532802	Klebsiella phage RCIP0008	Klebsiella phage RCIP0008 Viruses	176686	FALSE	41.709	DNA	15-APR-2024	276	46.7391	53.2609	95.3839	NA	1	Klebsiella	Unclassified	Unclassified	Unclassified	Unclassified	Unclassified	Unclassified	Unclassified	Unclassified	Unclassified	Unclassified	PHG	Klebsiella pneumoniae
OR532801	Klebsiella phage RCIP0007	Klebsiella phage RCIP0007 Viruses	51719	FALSE	51.82	DNA	15-APR-2024	80	72.5	27.5	91.5505	NA	0	Klebsiella	Unclassified	Unclassified	Unclassified	Unclassified	Unclassified	Unclassified	Unclassified	Unclassified	Unclassified	Unclassified	PHG	Klebsiella pneumoniae
OR532800	Klebsiella phage RCIP0006	Klebsiella phage RCIP0006 Viruses	174243	FALSE	41.933	DNA	15-APR-2024	270	45.5556	54.4444	95.3714	NA	1	Klebsiella	Unclassified	Unclassified	Unclassified	Unclassified	Unclassified	Unclassified	Unclassified	Unclassified	Unclassified	Unclassified	PHG	Klebsiella pneumoniae
OR532799	Klebsiella phage RCIP0005	Klebsiella phage RCIP0005 Viruses	48935	FALSE	51.687	DNA	15-APR-2024	70	68.5714	31.4286	91.6522	NA	0	Klebsiella	Unclassified	Unclassified	Unclassified	Unclassified	Unclassified	Unclassified	Unclassified	Unclassified	Unclassified	Unclassified	PHG	Klebsiella pneumoniae
OR532798	Klebsiella phage RCIP0004	Klebsiella phage RCIP0004 Viruses	50066	FALSE	50.399	DNA	15-APR-2024	78	78.2051	21.7949	90.5465	NA	0	Klebsiella	Unclassified	Unclassified	Unclassified	Unclassified	Unclassified	Unclassified	Unclassified	Unclassified	Unclassified	Unclassified	PHG	Klebsiella pneumoniae
OR532797	Klebsiella phage RCIP0003	Klebsiella phage RCIP0003 Viruses	40634	FALSE	53.032	DNA	15-APR-2024	51	100	0	92.1839	NA	0	Klebsiella	Unclassified	Unclassified	Unclassified	Unclassified	Unclassified	Unclassified	Unclassified	Unclassified	Unclassified	Unclassified	PHG	Klebsiella pneumoniae
OR532796	Klebsiella phage RCIP0002	Klebsiella phage RCIP0002 Viruses	174243	FALSE	41.932	DNA	15-APR-2024	270	45.5556	54.4444	95.3714	NA	1	Klebsiella	Unclassified	Unclassified	Unclassified	Unclassified	Unclassified	Unclassified	Unclassified	Unclassified	Unclassified	Unclassified	PHG	Klebsiella pneumoniae
OR532795	Klebsiella phage RCIP0001	Klebsiella phage RCIP0001 Viruses	48964	FALSE	50.059	DNA	15-APR-2024	74	77.027	22.973	90.4093	NA	0	Klebsiella	Unclassified	Unclassified	Unclassified	Unclassified	Unclassified	Unclassified	Unclassified	Unclassified	Unclassified	Unclassified	PHG	Klebsiella pneumoniae
OR776998	Escherichia phage YX22	Escherichia phage YX22 Aglimvirinae Ackermannviridae Caudoviricetes Uroviricota Heunggongvirae Duplodnaviria Viruses	154890	FALSE	48.946	DNA	15-APR-2024	186	31.7204	68.2796	92.0847	NA	2	Escherichia	Aglimvirinae	Unclassified	Aglimvirinae	Ackermannviridae	Unclassified	Caudoviricetes	Uroviricota	Heunggongvirae	Duplodnaviria	Group I	PHG	Escherichia coli APEC IMT5155
OR096218	Bacillus phage vB_BceS-M2	Bacillus phage vB_BceS-M2 Caudoviricetes Uroviricota Heunggongvirae Duplodnaviria Viruses	56482	FALSE	40.296	DNA	15-APR-2024	92	92.3913	7.6087	90.512	NA	0	Bacillus	Unclassified	Unclassified	Unclassified	Unclassified	Unclassified	Caudoviricetes	Uroviricota	Heunggongvirae	Duplodnaviria	Group I	PHG	Bacillus cereus
OR167181	Escherichia phage MIZ5	Escherichia phage MIZ5 Krischvirus Straboviridae Caudoviricetes Uroviricota Heunggongvirae Duplodnaviria Viruses	165508	FALSE	40.359	DNA	12-APR-2024	267	17.9775	82.0225	93.8366	NA	0	Escherichia	Krischvirus	Krischvirus	Unclassified	Straboviridae	Unclassified	Caudoviricetes	Uroviricota	Heunggongvirae	Duplodnaviria	Group I	PHG	Escherichia coli B
OR167180	Escherichia phage MIZ4	Escherichia phage MIZ4 Krischvirus Straboviridae Caudoviricetes Uroviricota Heunggongvirae Duplodnaviria Viruses	165509	FALSE	40.359	DNA	12-APR-2024	267	17.9775	82.0225	93.836	NA	0	Escherichia	Krischvirus	Krischvirus	Unclassified	Straboviridae	Unclassified	Caudoviricetes	Uroviricota	Heunggongvirae	Duplodnaviria	Group I	PHG	Escherichia coli B
OR167179	Escherichia phage MIZ3	Escherichia phage MIZ3 Krischvirus Straboviridae Caudoviricetes Uroviricota Heunggongvirae Duplodnaviria Viruses	163664	FALSE	40.543	DNA	12-APR-2024	268	16.791	83.209	93.3431	NA	0	Escherichia	Krischvirus	Krischvirus	Unclassified	Straboviridae	Unclassified	Caudoviricetes	Uroviricota	Heunggongvirae	Duplodnaviria	Group I	PHG	Escherichia coli B
OR167178	Escherichia phage MIZ2	Escherichia phage MIZ2 Krischvirus Straboviridae Caudoviricetes Uroviricota Heunggongvirae Duplodnaviria Viruses	163666	FALSE	40.542	DNA	12-APR-2024	268	16.791	83.209	93.2998	NA	0	Escherichia	Krischvirus	Krischvirus	Unclassified	Straboviridae	Unclassified	Caudoviricetes	Uroviricota	Heunggongvirae	Duplodnaviria	Group I	PHG	Escherichia coli B
PP496479	Pseudomonas phage vB_PpuP-Mudajogi	Pseudomonas phage vB_PpuP-Mudajogi Ghunavirus Studiervirinae Autographiviridae Caudoviricetes Uroviricota Heunggongvirae Duplodnaviria Viruses	40904	FALSE	56.867	DNA	10-APR-2024	49	100	0	93.453	NA	0	Pseudomonas	Ghunavirus	Ghunavirus	Studiervirinae	Autographiviridae	Unclassified	Caudoviricetes	Uroviricota	Heunggongvirae	Duplodnaviria	Group I	PHG	Pseudomonas putida KT2440 and Paw85
PP496478	Pseudomonas phage vB_PpuP-Pori-3	Pseudomonas phage vB_PpuP-Pori-3 Ghunavirus Studiervirinae Autographiviridae Caudoviricetes Uroviricota Heunggongvirae Duplodnaviria Viruses	41242	FALSE	56.813	DNA	10-APR-2024	49	100	0	93.8291	NA	0	Pseudomonas	Ghunavirus	Ghunavirus	Studiervirinae	Autographiviridae	Unclassified	Caudoviricetes	Uroviricota	Heunggongvirae	Duplodnaviria	Group I	PHG	Pseudomonas putida KT2440 and Paw85
PP496477	Pseudomonas phage vB_PpuP-Kurepalu-2	Pseudomonas phage vB_PpuP-Kurepalu-2 Ghunavirus Studiervirinae Autographiviridae Caudoviricetes Uroviricota Heunggongvirae Duplodnaviria Viruses	41242	FALSE	56.898	DNA	10-APR-2024	49	100	0	93.8146	NA	0	Pseudomonas	Ghunavirus	Ghunavirus	Studiervirinae	Autographiviridae	Unclassified	Caudoviricetes	Uroviricota	Heunggongvirae	Duplodnaviria	Group I	PHG	Pseudomonas putida KT2440 and Paw85
PP496476	Pseudomonas phage vB_PpuP-Kurepalu-1	Pseudomonas phage vB_PpuP-Kurepalu-1 Autographiviridae Caudoviricetes Uroviricota Heunggongvirae Duplodnaviria Viruses	40208	FALSE	61.542	DNA	10-APR-2024	45	100	0	93.6903	NA	0	Pseudomonas	Autographiviridae	Unclassified	Unclassified	Autographiviridae	Unclassified	Caudoviricetes	Uroviricota	Heunggongvirae	Duplodnaviria	Group I	PHG	Pseudomonas putida KT2440 and Paw85
PP496475	Pseudomonas phage vB_PpuP-Kompost-2	Pseudomonas phage vB_PpuP-Kompost-2 Ghunavirus Studiervirinae Autographiviridae Caudoviricetes Uroviricota Heunggongvirae Duplodnaviria Viruses	41991	FALSE	56.324	DNA	10-APR-2024	52	100	0	93.7629	NA	0	Pseudomonas	Ghunavirus	Ghunavirus	Studiervirinae	Autographiviridae	Unclassified	Caudoviricetes	Uroviricota	Heunggongvirae	Duplodnaviria	Group I	PHG	Pseudomonas putida KT2440 and Paw85
PP496474	Pseudomonas phage vB_PpuP-Kallioja	Pseudomonas phage vB_PpuP-Kallioja Ghunavirus Studiervirinae Autographiviridae Caudoviricetes Uroviricota Heunggongvirae Duplodnaviria Viruses	41478	FALSE	55.733	DNA	10-APR-2024	52	100	0	93.1578	NA	0	Pseudomonas	Ghunavirus	Ghunavirus	Studiervirinae	Autographiviridae	Unclassified	Caudoviricetes	Uroviricota	Heunggongvirae	Duplodnaviria	Group I	PHG	Pseudomonas putida KT2440 and Paw85
PP496473	Pseudomonas phage vB_PpuP-IPa-2	Pseudomonas phage vB_PpuP-IPa-2 Pollyceevirus Autographiviridae Caudoviricetes Uroviricota Heunggongvirae Duplodnaviria Viruses	40958	FALSE	59.231	DNA	10-APR-2024	46	100	0	93.1979	NA	0	Pseudomonas	Pollyceevirus	Pollyceevirus	Unclassified	Autographiviridae	Unclassified	Caudoviricetes	Uroviricota	Heunggongvirae	Duplodnaviria	Group I	PHG	Pseudomonas putida KT2440 and Paw85
PP496472	Pseudomonas phage vB_PpuP-Luke-3	Pseudomonas phage vB_PpuP-Luke-3 Pollyceevirus Autographiviridae Caudoviricetes Uroviricota Heunggongvirae Duplodnaviria Viruses	40952	FALSE	59.247	DNA	10-APR-2024	47	100	0	93.402	NA	0	Pseudomonas	Pollyceevirus	Pollyceevirus	Unclassified	Autographiviridae	Unclassified	Caudoviricetes	Uroviricota	Heunggongvirae	Duplodnaviria	Group I	PHG	Pseudomonas putida KT2440 and Paw85
PP496471	Pseudomonas phage vB_PpuP-BotAed	Pseudomonas phage vB_PpuP-BotAed Autographiviridae Caudoviricetes Uroviricota Heunggongvirae Duplodnaviria Viruses	42190	FALSE	57.478	DNA	10-APR-2024	47	100	0	94.9135	NA	0	Pseudomonas	Autographiviridae	Unclassified	Unclassified	Autographiviridae	Unclassified	Caudoviricetes	Uroviricota	Heunggongvirae	Duplodnaviria	Group I	PHG	Pseudomonas putida KT2440 and Paw85
PP496470	Pseudomonas phage vB_PpuP-SKa-3	Pseudomonas phage vB_PpuP-SKa-3 Autographiviridae Caudoviricetes Uroviricota Heunggongvirae Duplodnaviria Viruses	41923	FALSE	57.353	DNA	10-APR-2024	47	100	0	94.6378	NA	0	Pseudomonas	Autographiviridae	Unclassified	Unclassified	Autographiviridae	Unclassified	Caudoviricetes	Uroviricota	Heunggongvirae	Duplodnaviria	Group I	PHG	Pseudomonas putida KT2440 and Paw85
PP496469	Pseudomonas phage vB_PpuP-Kompost-1	Pseudomonas phage vB_PpuP-Kompost-1 Autographiviridae Caudoviricetes Uroviricota Heunggongvirae Duplodnaviria Viruses	41929	FALSE	57.39	DNA	10-APR-2024	47	100	0	94.8675	NA	0	Pseudomonas	Autographiviridae	Unclassified	Unclassified	Autographiviridae	Unclassified	Caudoviricetes	Uroviricota	Heunggongvirae	Duplodnaviria	Group I	PHG	Pseudomonas putida KT2440 and Paw85
PP496468	Pseudomonas phage vB_PpuP-Villemi	Pseudomonas phage vB_PpuP-Villemi Autographiviridae Caudoviricetes Uroviricota Heunggongvirae Duplodnaviria Viruses	41817	FALSE	57.467	DNA	10-APR-2024	48	97.9167	2.08333	95.7314	NA	0	Pseudomonas	Autographiviridae	Unclassified	Unclassified	Autographiviridae	Unclassified	Caudoviricetes	Uroviricota	Heunggongvirae	Duplodnaviria	Group I	PHG	Pseudomonas putida KT2440 and Paw85
PP496467	Pseudomonas phage vB_PpuP-SaviPeeda	Pseudomonas phage vB_PpuP-SaviPeeda Autographiviridae Caudoviricetes Uroviricota Heunggongvirae Duplodnaviria Viruses	41856	FALSE	57.509	DNA	10-APR-2024	48	97.9167	2.08333	95.6422	NA	0	Pseudomonas	Autographiviridae	Unclassified	Unclassified	Autographiviridae	Unclassified	Caudoviricetes	Uroviricota	Heunggongvirae	Duplodnaviria	Group I	PHG	Pseudomonas putida KT2440 and Paw85
PP496466	Pseudomonas phage vB_PpuP-Pori-2	Pseudomonas phage vB_PpuP-Pori-2 Autographiviridae Caudoviricetes Uroviricota Heunggongvirae Duplodnaviria Viruses	41895	FALSE	57.551	DNA	10-APR-2024	48	97.9167	2.08333	95.5532	NA	0	Pseudomonas	Autographiviridae	Unclassified	Unclassified	Autographiviridae	Unclassified	Caudoviricetes	Uroviricota	Heunggongvirae	Duplodnaviria	Group I	PHG	Pseudomonas putida KT2440 and Paw85
PP496465	Pseudomonas phage vB_PpuP-Paidla	Pseudomonas phage vB_PpuP-Paidla Autographiviridae Caudoviricetes Uroviricota Heunggongvirae Duplodnaviria Viruses	41801	FALSE	57.523	DNA	10-APR-2024	48	97.9167	2.08333	95.7752	NA	0	Pseudomonas	Autographiviridae	Unclassified	Unclassified	Autographiviridae	Unclassified	Caudoviricetes	Uroviricota	Heunggongvirae	Duplodnaviria	Group I	PHG	Pseudomonas putida KT2440 and Paw85
PP496464	Pseudomonas phage vB_PpuP-Mora-5	Pseudomonas phage vB_PpuP-Mora-5 Autographiviridae Caudoviricetes Uroviricota Heunggongvirae Duplodnaviria Viruses	41820	FALSE	57.422	DNA	10-APR-2024	48	97.9167	2.08333	95.4591	NA	0	Pseudomonas	Autographiviridae	Unclassified	Unclassified	Autographiviridae	Unclassified	Caudoviricetes	Uroviricota	Heunggongvirae	Duplodnaviria	Group I	PHG	Pseudomonas putida KT2440 and Paw85
PP496463	Pseudomonas phage vB_PpuP-Mora-3	Pseudomonas phage vB_PpuP-Mora-3 Autographiviridae Caudoviricetes Uroviricota Heunggongvirae Duplodnaviria Viruses	41869	FALSE	57.494	DNA	10-APR-2024	48	97.9167	2.08333	95.5623	NA	0	Pseudomonas	Autographiviridae	Unclassified	Unclassified	Autographiviridae	Unclassified	Caudoviricetes	Uroviricota	Heunggongvirae	Duplodnaviria	Group I	PHG	Pseudomonas putida KT2440 and Paw85
PP496462	Pseudomonas phage vB_PpuP-Luutsna-6	Pseudomonas phage vB_PpuP-Luutsna-6 Autographiviridae Caudoviricetes Uroviricota Heunggongvirae Duplodnaviria Viruses	41781	FALSE	57.495	DNA	10-APR-2024	47	100	0	95.2179	NA	0	Pseudomonas	Autographiviridae	Unclassified	Unclassified	Autographiviridae	Unclassified	Caudoviricetes	Uroviricota	Heunggongvirae	Duplodnaviria	Group I	PHG	Pseudomonas putida KT2440 and Paw85
PP496461	Pseudomonas phage vB_PpuP-Luutsna-3	Pseudomonas phage vB_PpuP-Luutsna-3 Autographiviridae Caudoviricetes Uroviricota Heunggongvirae Duplodnaviria Viruses	41903	FALSE	57.43	DNA	10-APR-2024	48	97.9167	2.08333	95.5206	NA	0	Pseudomonas	Autographiviridae	Unclassified	Unclassified	Autographiviridae	Unclassified	Caudoviricetes	Uroviricota	Heunggongvirae	Duplodnaviria	Group I	PHG	Pseudomonas putida KT2440 and Paw85
PP496460	Pseudomonas phage vB_PpuP-Luutsna-1	Pseudomonas phage vB_PpuP-Luutsna-1 Autographiviridae Caudoviricetes Uroviricota Heunggongvirae Duplodnaviria Viruses	41717	FALSE	57.461	DNA	10-APR-2024	47	100	0	95.3568	NA	0	Pseudomonas	Autographiviridae	Unclassified	Unclassified	Autographiviridae	Unclassified	Caudoviricetes	Uroviricota	Heunggongvirae	Duplodnaviria	Group I	PHG	Pseudomonas putida KT2440 and Paw85
PP496459	Pseudomonas phage vB_PpuP-Laguja-5	Pseudomonas phage vB_PpuP-Laguja-5 Autographiviridae Caudoviricetes Uroviricota Heunggongvirae Duplodnaviria Viruses	41837	FALSE	57.55	DNA	10-APR-2024	48	97.9167	2.08333	95.4562	NA	0	Pseudomonas	Autographiviridae	Unclassified	Unclassified	Autographiviridae	Unclassified	Caudoviricetes	Uroviricota	Heunggongvirae	Duplodnaviria	Group I	PHG	Pseudomonas putida KT2440 and Paw85
PP496458	Pseudomonas phage vB_PpuP-Kurenuki	Pseudomonas phage vB_PpuP-Kurenuki Autographiviridae Caudoviricetes Uroviricota Heunggongvirae Duplodnaviria Viruses	42047	FALSE	57.514	DNA	10-APR-2024	48	97.9167	2.08333	95.2149	NA	0	Pseudomonas	Autographiviridae	Unclassified	Unclassified	Autographiviridae	Unclassified	Caudoviricetes	Uroviricota	Heunggongvirae	Duplodnaviria	Group I	PHG	Pseudomonas putida KT2440 and Paw85
PP496457	Pseudomonas phage vB_PpuP-Konnatiik	Pseudomonas phage vB_PpuP-Konnatiik Autographiviridae Caudoviricetes Uroviricota Heunggongvirae Duplodnaviria Viruses	41770	FALSE	57.458	DNA	10-APR-2024	48	97.9167	2.08333	95.8176	NA	0	Pseudomonas	Autographiviridae	Unclassified	Unclassified	Autographiviridae	Unclassified	Caudoviricetes	Uroviricota	Heunggongvirae	Duplodnaviria	Group I	PHG	Pseudomonas putida KT2440 and Paw85
PP496456	Pseudomonas phage vB_PpuP-KiKu	Pseudomonas phage vB_PpuP-KiKu Autographiviridae Caudoviricetes Uroviricota Heunggongvirae Duplodnaviria Viruses	41757	FALSE	57.497	DNA	10-APR-2024	48	97.9167	2.08333	95.6391	NA	0	Pseudomonas	Autographiviridae	Unclassified	Unclassified	Autographiviridae	Unclassified	Caudoviricetes	Uroviricota	Heunggongvirae	Duplodnaviria	Group I	PHG	Pseudomonas putida KT2440 and Paw85
PP496455	Pseudomonas phage vB_PpuP-Kadastiku	Pseudomonas phage vB_PpuP-Kadastiku Autographiviridae Caudoviricetes Uroviricota Heunggongvirae Duplodnaviria Viruses	41829	FALSE	57.498	DNA	10-APR-2024	48	97.9167	2.08333	95.6752	NA	0	Pseudomonas	Autographiviridae	Unclassified	Unclassified	Autographiviridae	Unclassified	Caudoviricetes	Uroviricota	Heunggongvirae	Duplodnaviria	Group I	PHG	Pseudomonas putida KT2440 and Paw85
PP496454	Pseudomonas phage vB_PpuP-Kaagvere	Pseudomonas phage vB_PpuP-Kaagvere Autographiviridae Caudoviricetes Uroviricota Heunggongvirae Duplodnaviria Viruses	41826	FALSE	57.505	DNA	10-APR-2024	48	97.9167	2.08333	95.6104	NA	0	Pseudomonas	Autographiviridae	Unclassified	Unclassified	Autographiviridae	Unclassified	Caudoviricetes	Uroviricota	Heunggongvirae	Duplodnaviria	Group I	PHG	Pseudomonas putida KT2440 and Paw85
PP496453	Pseudomonas phage vB_PpuP-Illi-1	Pseudomonas phage vB_PpuP-Illi-1 Autographiviridae Caudoviricetes Uroviricota Heunggongvirae Duplodnaviria Viruses	41828	FALSE	57.519	DNA	10-APR-2024	48	97.9167	2.08333	95.7062	NA	0	Pseudomonas	Autographiviridae	Unclassified	Unclassified	Autographiviridae	Unclassified	Caudoviricetes	Uroviricota	Heunggongvirae	Duplodnaviria	Group I	PHG	Pseudomonas putida KT2440 and Paw85
PP496452	Pseudomonas phage vB_PpuP-Ihaste	Pseudomonas phage vB_PpuP-Ihaste Autographiviridae Caudoviricetes Uroviricota Heunggongvirae Duplodnaviria Viruses	42173	FALSE	57.475	DNA	10-APR-2024	48	100	0	95.158	NA	0	Pseudomonas	Autographiviridae	Unclassified	Unclassified	Autographiviridae	Unclassified	Caudoviricetes	Uroviricota	Heunggongvirae	Duplodnaviria	Group I	PHG	Pseudomonas putida KT2440 and Paw85
PP496451	Pseudomonas phage vB_PpuP-Hammaste-2	Pseudomonas phage vB_PpuP-Hammaste-2 Autographiviridae Caudoviricetes Uroviricota Heunggongvirae Duplodnaviria Viruses	41730	FALSE	57.398	DNA	10-APR-2024	47	100	0	95.3487	NA	0	Pseudomonas	Autographiviridae	Unclassified	Unclassified	Autographiviridae	Unclassified	Caudoviricetes	Uroviricota	Heunggongvirae	Duplodnaviria	Group I	PHG	Pseudomonas putida KT2440 and Paw85
PP496450	Pseudomonas phage vB_PpuP-Laguja-2	Pseudomonas phage vB_PpuP-Laguja-2 Autographiviridae Caudoviricetes Uroviricota Heunggongvirae Duplodnaviria Viruses	41810	FALSE	57.498	DNA	10-APR-2024	48	97.9167	2.08333	95.769	NA	0	Pseudomonas	Autographiviridae	Unclassified	Unclassified	Autographiviridae	Unclassified	Caudoviricetes	Uroviricota	Heunggongvirae	Duplodnaviria	Group I	PHG	Pseudomonas putida KT2440 and Paw85
PP496449	Pseudomonas phage vB_PpuP-Vanda	Pseudomonas phage vB_PpuP-Vanda Autographiviridae Caudoviricetes Uroviricota Heunggongvirae Duplodnaviria Viruses	40570	FALSE	57.407	DNA	10-APR-2024	46	100	0	94.8805	NA	0	Pseudomonas	Autographiviridae	Unclassified	Unclassified	Autographiviridae	Unclassified	Caudoviricetes	Uroviricota	Heunggongvirae	Duplodnaviria	Group I	PHG	Pseudomonas putida KT2440 and Paw85
PP496448	Pseudomonas phage vB_PpuP-ErraS	Pseudomonas phage vB_PpuP-ErraS Autographiviridae Caudoviricetes Uroviricota Heunggongvirae Duplodnaviria Viruses	40191	FALSE	57.421	DNA	10-APR-2024	45	100	0	94.9914	NA	0	Pseudomonas	Autographiviridae	Unclassified	Unclassified	Autographiviridae	Unclassified	Caudoviricetes	Uroviricota	Heunggongvirae	Duplodnaviria	Group I	PHG	Pseudomonas putida KT2440 and Paw85
PP496447	Pseudomonas phage vB_PpuP-ErraM	Pseudomonas phage vB_PpuP-ErraM Autographiviridae Caudoviricetes Uroviricota Heunggongvirae Duplodnaviria Viruses	39990	FALSE	57.447	DNA	10-APR-2024	44	100	0	94.7112	NA	0	Pseudomonas	Autographiviridae	Unclassified	Unclassified	Autographiviridae	Unclassified	Caudoviricetes	Uroviricota	Heunggongvirae	Duplodnaviria	Group I	PHG	Pseudomonas putida KT2440 and Paw85
PP496446	Pseudomonas phage vB_PpuP-Luke-2	Pseudomonas phage vB_PpuP-Luke-2 Ghunavirus Studiervirinae Autographiviridae Caudoviricetes Uroviricota Heunggongvirae Duplodnaviria Viruses	40321	FALSE	57.476	DNA	10-APR-2024	48	100	0	93.5393	NA	0	Pseudomonas	Ghunavirus	Ghunavirus	Studiervirinae	Autographiviridae	Unclassified	Caudoviricetes	Uroviricota	Heunggongvirae	Duplodnaviria	Group I	PHG	Pseudomonas putida KT2440 and Paw85
PP496445	Pseudomonas phage vB_PpuP-Emajogi	Pseudomonas phage vB_PpuP-Emajogi Ghunavirus Studiervirinae Autographiviridae Caudoviricetes Uroviricota Heunggongvirae Duplodnaviria Viruses	40225	FALSE	57.208	DNA	10-APR-2024	50	100	0	93.4717	NA	0	Pseudomonas	Ghunavirus	Ghunavirus	Studiervirinae	Autographiviridae	Unclassified	Caudoviricetes	Uroviricota	Heunggongvirae	Duplodnaviria	Group I	PHG	Pseudomonas putida KT2440 and Paw85
PP496444	Pseudomonas phage vB_PpuM-Peetri	Pseudomonas phage vB_PpuM-Peetri Caudoviricetes Uroviricota Heunggongvirae Duplodnaviria Viruses	200264	TRUE	55.45	DNA	10-APR-2024	237	63.2911	36.7089	94.2526	NA	1	Pseudomonas	Unclassified	Unclassified	Unclassified	Unclassified	Unclassified	Caudoviricetes	Uroviricota	Heunggongvirae	Duplodnaviria	Group I	PHG	Pseudomonas putida KT2440 and Paw85
PP496443	Pseudomonas phage vB_PpuM-Lauda	Pseudomonas phage vB_PpuM-Lauda Caudoviricetes Uroviricota Heunggongvirae Duplodnaviria Viruses	201030	TRUE	55.176	DNA	10-APR-2024	243	62.1399	37.8601	95.4768	NA	0	Pseudomonas	Unclassified	Unclassified	Unclassified	Unclassified	Unclassified	Caudoviricetes	Uroviricota	Heunggongvirae	Duplodnaviria	Group I	PHG	Pseudomonas putida KT2440 and Paw85
PP496442	Pseudomonas phage vB_PpuM-Voja-6	Pseudomonas phage vB_PpuM-Voja-6 Caudoviricetes Uroviricota Heunggongvirae Duplodnaviria Viruses	200784	TRUE	55.132	DNA	10-APR-2024	242	61.5702	38.4298	94.6017	NA	1	Pseudomonas	Unclassified	Unclassified	Unclassified	Unclassified	Unclassified	Caudoviricetes	Uroviricota	Heunggongvirae	Duplodnaviria	Group I	PHG	Pseudomonas putida KT2440 and Paw85
PP496441	Pseudomonas phage vB_PpuM-Pori-4	Pseudomonas phage vB_PpuM-Pori-4 Caudoviricetes Uroviricota Heunggongvirae Duplodnaviria Viruses	202632	TRUE	55.127	DNA	10-APR-2024	243	62.1399	37.8601	95.2742	NA	0	Pseudomonas	Unclassified	Unclassified	Unclassified	Unclassified	Unclassified	Caudoviricetes	Uroviricota	Heunggongvirae	Duplodnaviria	Group I	PHG	Pseudomonas putida KT2440 and Paw85
PP496440	Pseudomonas phage vB_PpuM-KoPa-5	Pseudomonas phage vB_PpuM-KoPa-5 Caudoviricetes Uroviricota Heunggongvirae Duplodnaviria Viruses	201088	TRUE	55.115	DNA	10-APR-2024	241	61.8257	38.1743	94.1826	NA	1	Pseudomonas	Unclassified	Unclassified	Unclassified	Unclassified	Unclassified	Caudoviricetes	Uroviricota	Heunggongvirae	Duplodnaviria	Group I	PHG	Pseudomonas putida KT2440 and Paw85
PP496439	Pseudomonas phage vB_PpuM-Amme-1	Pseudomonas phage vB_PpuM-Amme-1 Caudoviricetes Uroviricota Heunggongvirae Duplodnaviria Viruses	202198	TRUE	55.069	DNA	10-APR-2024	243	62.5514	37.4486	94.3199	NA	1	Pseudomonas	Unclassified	Unclassified	Unclassified	Unclassified	Unclassified	Caudoviricetes	Uroviricota	Heunggongvirae	Duplodnaviria	Group I	PHG	Pseudomonas putida KT2440 and Paw85
PP496438	Pseudomonas phage vB_PpuM-SKa-4	Pseudomonas phage vB_PpuM-SKa-4 Caudoviricetes Uroviricota Heunggongvirae Duplodnaviria Viruses	202022	TRUE	55.027	DNA	10-APR-2024	246	62.1951	37.8049	95.3124	NA	0	Pseudomonas	Unclassified	Unclassified	Unclassified	Unclassified	Unclassified	Caudoviricetes	Uroviricota	Heunggongvirae	Duplodnaviria	Group I	PHG	Pseudomonas putida KT2440 and Paw85
PP496437	Pseudomonas phage vB_PpuM-Aura	Pseudomonas phage vB_PpuM-Aura Caudoviricetes Uroviricota Heunggongvirae Duplodnaviria Viruses	199504	FALSE	55.207	DNA	10-APR-2024	238	61.7647	38.2353	95.3695	NA	0	Pseudomonas	Unclassified	Unclassified	Unclassified	Unclassified	Unclassified	Caudoviricetes	Uroviricota	Heunggongvirae	Duplodnaviria	Group I	PHG	Pseudomonas putida KT2440 and Paw85
PP496436	Pseudomonas phage vB_PpuM-Illi-2	Pseudomonas phage vB_PpuM-Illi-2 Caudoviricetes Uroviricota Heunggongvirae Duplodnaviria Viruses	201178	TRUE	55.128	DNA	10-APR-2024	240	61.25	38.75	94.9816	NA	0	Pseudomonas	Unclassified	Unclassified	Unclassified	Unclassified	Unclassified	Caudoviricetes	Uroviricota	Heunggongvirae	Duplodnaviria	Group I	PHG	Pseudomonas putida KT2440 and Paw85
PP496435	Pseudomonas phage vB_PpuP-Vasula	Pseudomonas phage vB_PpuP-Vasula Pifdecavirus Studiervirinae Autographiviridae Caudoviricetes Uroviricota Heunggongvirae Duplodnaviria Viruses	38871	FALSE	55.185	DNA	10-APR-2024	45	100	0	93.4939	NA	0	Pseudomonas	Pifdecavirus	Pifdecavirus	Studiervirinae	Autographiviridae	Unclassified	Caudoviricetes	Uroviricota	Heunggongvirae	Duplodnaviria	Group I	PHG	Pseudomonas putida KT2440 and Paw85
PP496434	Pseudomonas phage vB_PpuP-Voja-1	Pseudomonas phage vB_PpuP-Voja-1 Pifdecavirus Studiervirinae Autographiviridae Caudoviricetes Uroviricota Heunggongvirae Duplodnaviria Viruses	40142	FALSE	56.238	DNA	10-APR-2024	46	100	0	93.4856	NA	0	Pseudomonas	Pifdecavirus	Pifdecavirus	Studiervirinae	Autographiviridae	Unclassified	Caudoviricetes	Uroviricota	Heunggongvirae	Duplodnaviria	Group I	PHG	Pseudomonas putida KT2440 and Paw85
PP496433	Pseudomonas phage vB_PpuP-Torve	Pseudomonas phage vB_PpuP-Torve Pifdecavirus Studiervirinae Autographiviridae Caudoviricetes Uroviricota Heunggongvirae Duplodnaviria Viruses	40102	FALSE	56.244	DNA	10-APR-2024	46	100	0	93.519	NA	0	Pseudomonas	Pifdecavirus	Pifdecavirus	Studiervirinae	Autographiviridae	Unclassified	Caudoviricetes	Uroviricota	Heunggongvirae	Duplodnaviria	Group I	PHG	Pseudomonas putida KT2440 and Paw85
PP496432	Pseudomonas phage vB_PpuP-Torvandi	Pseudomonas phage vB_PpuP-Torvandi Pifdecavirus Studiervirinae Autographiviridae Caudoviricetes Uroviricota Heunggongvirae Duplodnaviria Viruses	40110	FALSE	56.26	DNA	10-APR-2024	46	100	0	93.5004	NA	0	Pseudomonas	Pifdecavirus	Pifdecavirus	Studiervirinae	Autographiviridae	Unclassified	Caudoviricetes	Uroviricota	Heunggongvirae	Duplodnaviria	Group I	PHG	Pseudomonas putida KT2440 and Paw85
PP496431	Pseudomonas phage vB_PpuP-Roomu-1	Pseudomonas phage vB_PpuP-Roomu-1 Pifdecavirus Studiervirinae Autographiviridae Caudoviricetes Uroviricota Heunggongvirae Duplodnaviria Viruses	40334	FALSE	56.312	DNA	10-APR-2024	48	97.9167	2.08333	93.8588	NA	0	Pseudomonas	Pifdecavirus	Pifdecavirus	Studiervirinae	Autographiviridae	Unclassified	Caudoviricetes	Uroviricota	Heunggongvirae	Duplodnaviria	Group I	PHG	Pseudomonas putida KT2440 and Paw85
PP496430	Pseudomonas phage vB_PpuP-Nouni	Pseudomonas phage vB_PpuP-Nouni Pifdecavirus Studiervirinae Autographiviridae Caudoviricetes Uroviricota Heunggongvirae Duplodnaviria Viruses	39972	FALSE	56.232	DNA	10-APR-2024	45	100	0	93.4254	NA	0	Pseudomonas	Pifdecavirus	Pifdecavirus	Studiervirinae	Autographiviridae	Unclassified	Caudoviricetes	Uroviricota	Heunggongvirae	Duplodnaviria	Group I	PHG	Pseudomonas putida KT2440 and Paw85
PP496429	Pseudomonas phage vB_PpuP-Maksa	Pseudomonas phage vB_PpuP-Maksa Pifdecavirus Studiervirinae Autographiviridae Caudoviricetes Uroviricota Heunggongvirae Duplodnaviria Viruses	39954	FALSE	56.205	DNA	10-APR-2024	45	100	0	93.2047	NA	0	Pseudomonas	Pifdecavirus	Pifdecavirus	Studiervirinae	Autographiviridae	Unclassified	Caudoviricetes	Uroviricota	Heunggongvirae	Duplodnaviria	Group I	PHG	Pseudomonas putida KT2440 and Paw85
PP496428	Pseudomonas phage vB_PpuP-Kriimani	Pseudomonas phage vB_PpuP-Kriimani Pifdecavirus Studiervirinae Autographiviridae Caudoviricetes Uroviricota Heunggongvirae Duplodnaviria Viruses	40216	FALSE	56.274	DNA	10-APR-2024	46	100	0	93.3061	NA	0	Pseudomonas	Pifdecavirus	Pifdecavirus	Studiervirinae	Autographiviridae	Unclassified	Caudoviricetes	Uroviricota	Heunggongvirae	Duplodnaviria	Group I	PHG	Pseudomonas putida KT2440 and Paw85
PP496427	Pseudomonas phage vB_PpuP-KoPa-1	Pseudomonas phage vB_PpuP-KoPa-1 Pifdecavirus Studiervirinae Autographiviridae Caudoviricetes Uroviricota Heunggongvirae Duplodnaviria Viruses	40111	FALSE	56.304	DNA	10-APR-2024	46	100	0	93.5504	NA	0	Pseudomonas	Pifdecavirus	Pifdecavirus	Studiervirinae	Autographiviridae	Unclassified	Caudoviricetes	Uroviricota	Heunggongvirae	Duplodnaviria	Group I	PHG	Pseudomonas putida KT2440 and Paw85
PP496426	Pseudomonas phage vB_PpuP-Keila	Pseudomonas phage vB_PpuP-Keila Pifdecavirus Studiervirinae Autographiviridae Caudoviricetes Uroviricota Heunggongvirae Duplodnaviria Viruses	40268	FALSE	56.191	DNA	10-APR-2024	47	100	0	93.588	NA	0	Pseudomonas	Pifdecavirus	Pifdecavirus	Studiervirinae	Autographiviridae	Unclassified	Caudoviricetes	Uroviricota	Heunggongvirae	Duplodnaviria	Group I	PHG	Pseudomonas putida KT2440 and Paw85
PP496425	Pseudomonas phage vB_PpuP-Keeri	Pseudomonas phage vB_PpuP-Keeri Pifdecavirus Studiervirinae Autographiviridae Caudoviricetes Uroviricota Heunggongvirae Duplodnaviria Viruses	39857	FALSE	56.301	DNA	10-APR-2024	45	100	0	93.4089	NA	0	Pseudomonas	Pifdecavirus	Pifdecavirus	Studiervirinae	Autographiviridae	Unclassified	Caudoviricetes	Uroviricota	Heunggongvirae	Duplodnaviria	Group I	PHG	Pseudomonas putida KT2440 and Paw85
PP496424	Pseudomonas phage vB_PpuP-Kanksi	Pseudomonas phage vB_PpuP-Kanksi Pifdecavirus Studiervirinae Autographiviridae Caudoviricetes Uroviricota Heunggongvirae Duplodnaviria Viruses	40389	FALSE	56.198	DNA	10-APR-2024	46	100	0	93.2704	NA	0	Pseudomonas	Pifdecavirus	Pifdecavirus	Studiervirinae	Autographiviridae	Unclassified	Caudoviricetes	Uroviricota	Heunggongvirae	Duplodnaviria	Group I	PHG	Pseudomonas putida KT2440 and Paw85
PP496423	Pseudomonas phage vB_PpuP-Issaku	Pseudomonas phage vB_PpuP-Issaku Pifdecavirus Studiervirinae Autographiviridae Caudoviricetes Uroviricota Heunggongvirae Duplodnaviria Viruses	39947	FALSE	56.325	DNA	10-APR-2024	45	100	0	93.4238	NA	0	Pseudomonas	Pifdecavirus	Pifdecavirus	Studiervirinae	Autographiviridae	Unclassified	Caudoviricetes	Uroviricota	Heunggongvirae	Duplodnaviria	Group I	PHG	Pseudomonas putida KT2440 and Paw85
PP496422	Pseudomonas phage vB_PpuP-Hammaste-5	Pseudomonas phage vB_PpuP-Hammaste-5 Pifdecavirus Studiervirinae Autographiviridae Caudoviricetes Uroviricota Heunggongvirae Duplodnaviria Viruses	40075	FALSE	56.292	DNA	10-APR-2024	45	100	0	93.1329	NA	0	Pseudomonas	Pifdecavirus	Pifdecavirus	Studiervirinae	Autographiviridae	Unclassified	Caudoviricetes	Uroviricota	Heunggongvirae	Duplodnaviria	Group I	PHG	Pseudomonas putida KT2440 and Paw85
PP496421	Pseudomonas phage vB_PpuP-Haage	Pseudomonas phage vB_PpuP-Haage Pifdecavirus Studiervirinae Autographiviridae Caudoviricetes Uroviricota Heunggongvirae Duplodnaviria Viruses	39834	FALSE	56.248	DNA	10-APR-2024	45	100	0	93.4779	NA	0	Pseudomonas	Pifdecavirus	Pifdecavirus	Studiervirinae	Autographiviridae	Unclassified	Caudoviricetes	Uroviricota	Heunggongvirae	Duplodnaviria	Group I	PHG	Pseudomonas putida KT2440 and Paw85
PP496420	Pseudomonas phage vB_PpuP-Eino	Pseudomonas phage vB_PpuP-Eino Pifdecavirus Studiervirinae Autographiviridae Caudoviricetes Uroviricota Heunggongvirae Duplodnaviria Viruses	40326	FALSE	56.284	DNA	10-APR-2024	47	100	0	93.5649	NA	0	Pseudomonas	Pifdecavirus	Pifdecavirus	Studiervirinae	Autographiviridae	Unclassified	Caudoviricetes	Uroviricota	Heunggongvirae	Duplodnaviria	Group I	PHG	Pseudomonas putida KT2440 and Paw85
PP496419	Pseudomonas phage vB_PpuP-AnF1	Pseudomonas phage vB_PpuP-AnF1 Pifdecavirus Studiervirinae Autographiviridae Caudoviricetes Uroviricota Heunggongvirae Duplodnaviria Viruses	40221	FALSE	56.234	DNA	10-APR-2024	46	100	0	93.302	NA	0	Pseudomonas	Pifdecavirus	Pifdecavirus	Studiervirinae	Autographiviridae	Unclassified	Caudoviricetes	Uroviricota	Heunggongvirae	Duplodnaviria	Group I	PHG	Pseudomonas putida KT2440 and Paw85
PP496418	Pseudomonas phage vB_PpuP-IPa-1	Pseudomonas phage vB_PpuP-IPa-1 Pifdecavirus Studiervirinae Autographiviridae Caudoviricetes Uroviricota Heunggongvirae Duplodnaviria Viruses	40158	FALSE	56.225	DNA	10-APR-2024	46	100	0	93.4558	NA	0	Pseudomonas	Pifdecavirus	Pifdecavirus	Studiervirinae	Autographiviridae	Unclassified	Caudoviricetes	Uroviricota	Heunggongvirae	Duplodnaviria	Group I	PHG	Pseudomonas putida KT2440 and Paw85
PP496417	Pseudomonas phage vB_PpuM-Roomu-2	Pseudomonas phage vB_PpuM-Roomu-2 Caudoviricetes Uroviricota Heunggongvirae Duplodnaviria Viruses	96017	FALSE	47.247	DNA	10-APR-2024	176	69.3182	30.6818	89.6654	NA	17	Pseudomonas	Unclassified	Unclassified	Unclassified	Unclassified	Unclassified	Caudoviricetes	Uroviricota	Heunggongvirae	Duplodnaviria	Group I	PHG	Pseudomonas putida KT2440 and Paw85
PP496416	Pseudomonas phage vB_PpuM-Kassivere	Pseudomonas phage vB_PpuM-Kassivere Caudoviricetes Uroviricota Heunggongvirae Duplodnaviria Viruses	97347	FALSE	47.267	DNA	10-APR-2024	170	68.2353	31.7647	89.8312	NA	17	Pseudomonas	Unclassified	Unclassified	Unclassified	Unclassified	Unclassified	Caudoviricetes	Uroviricota	Heunggongvirae	Duplodnaviria	Group I	PHG	Pseudomonas putida KT2440 and Paw85
PP496415	Pseudomonas phage vB_PpuM-NoPa	Pseudomonas phage vB_PpuM-NoPa Caudoviricetes Uroviricota Heunggongvirae Duplodnaviria Viruses	95717	FALSE	47.161	DNA	10-APR-2024	169	69.2308	30.7692	89.9276	NA	16	Pseudomonas	Unclassified	Unclassified	Unclassified	Unclassified	Unclassified	Caudoviricetes	Uroviricota	Heunggongvirae	Duplodnaviria	Group I	PHG	Pseudomonas putida KT2440 and Paw85
PP496414	Pseudomonas phage vB_PpuM-KoPa-4	Pseudomonas phage vB_PpuM-KoPa-4 Caudoviricetes Uroviricota Heunggongvirae Duplodnaviria Viruses	97357	FALSE	47.305	DNA	10-APR-2024	169	68.6391	31.3609	89.0527	NA	17	Pseudomonas	Unclassified	Unclassified	Unclassified	Unclassified	Unclassified	Caudoviricetes	Uroviricota	Heunggongvirae	Duplodnaviria	Group I	PHG	Pseudomonas putida KT2440 and Paw85
PP496413	Pseudomonas phage vB_PpuM-Amme-3	Pseudomonas phage vB_PpuM-Amme-3 Caudoviricetes Uroviricota Heunggongvirae Duplodnaviria Viruses	96653	FALSE	47.18	DNA	10-APR-2024	172	69.186	30.814	90.3697	NA	16	Pseudomonas	Unclassified	Unclassified	Unclassified	Unclassified	Unclassified	Caudoviricetes	Uroviricota	Heunggongvirae	Duplodnaviria	Group I	PHG	Pseudomonas putida KT2440 and Paw85
PP550502	Stenotrophomonas phage CM2	Stenotrophomonas phage CM2 Caudoviricetes Uroviricota Heunggongvirae Duplodnaviria Viruses	61670	FALSE	57.221	DNA	10-APR-2024	135	55.5556	44.4444	68.2017	NA	2	Stenotrophomonas	Unclassified	Unclassified	Unclassified	Unclassified	Unclassified	Caudoviricetes	Uroviricota	Heunggongvirae	Duplodnaviria	Group I	PHG	Stenotrophomonas maltophilia
PP573285	Pseudomonas phage vB_PaeP_SIIA-P2	Pseudomonas phage vB_PaeP_SIIA-P2 Bruynoghevirus Caudoviricetes Uroviricota Heunggongvirae Duplodnaviria Viruses	45276	FALSE	52.5	DNA	09-APR-2024	69	69.5652	30.4348	92.9654	NA	4	Pseudomonas	Bruynoghevirus	Bruynoghevirus	Unclassified	Unclassified	Unclassified	Caudoviricetes	Uroviricota	Heunggongvirae	Duplodnaviria	Group I	PHG	Pseudomonas aeruginosa 7-61-29
PP566124	Dickeya phage BIM BV-99	Dickeya phage BIM BV-99 Ghunavirus Studiervirinae Autographiviridae Caudoviricetes Uroviricota Heunggongvirae Duplodnaviria Viruses	40246	FALSE	57.039	DNA	09-APR-2024	46	100	0	93.1024	NA	0	Dickeya	Ghunavirus	Ghunavirus	Studiervirinae	Autographiviridae	Unclassified	Caudoviricetes	Uroviricota	Heunggongvirae	Duplodnaviria	Group I	PHG	Dickeya dadantii BIM B-921
PP554657	Staphylococcus phage mosaic phi11	Staphylococcus phage mosaic phi11 Dubowvirus Azeredovirinae Caudoviricetes Uroviricota Heunggongvirae Duplodnaviria Viruses	42020	FALSE	34.262	DNA	08-APR-2024	64	6.25	93.75	94.6264	NA	0	Staphylococcus	Dubowvirus	Dubowvirus	Azeredovirinae	Unclassified	Unclassified	Caudoviricetes	Uroviricota	Heunggongvirae	Duplodnaviria	Group I	PHG	Staphylococcus aureus USA300-BKV
OR861626	Escherichia phage phiA2-1	Escherichia phage phiA2-1 Braunvirinae Drexlerviridae Caudoviricetes Uroviricota Heunggongvirae Duplodnaviria Viruses	44857	FALSE	44.022	DNA	08-APR-2024	73	76.7123	23.2877	87.9528	NA	1	Escherichia	Braunvirinae	Unclassified	Braunvirinae	Drexlerviridae	Unclassified	Caudoviricetes	Uroviricota	Heunggongvirae	Duplodnaviria	Group I	PHG	Escherichia coli delta fhuA
OR500391	Vibrio phage Vb_VaM_Valp1	Vibrio phage Vb_VaM_Valp1 Caudoviricetes Uroviricota Heunggongvirae Duplodnaviria Viruses	42988	FALSE	44.806	DNA	08-APR-2024	56	16.0714	83.9286	92.2374	NA	0	Vibrio	Unclassified	Unclassified	Unclassified	Unclassified	Unclassified	Caudoviricetes	Uroviricota	Heunggongvirae	Duplodnaviria	Group I	PHG	Vibrio anguillarum PF4
OQ674104	Salmonella phage KKP_3822	Salmonella phage KKP_3822 Caudoviricetes Uroviricota Heunggongvirae Duplodnaviria Viruses	114843	FALSE	39.806	DNA	08-APR-2024	170	76.4706	23.5294	80.6214	NA	27	Salmonella	Unclassified	Unclassified	Unclassified	Unclassified	Unclassified	Caudoviricetes	Uroviricota	Heunggongvirae	Duplodnaviria	Group I	PHG	Salmonella enterica subsp. enterica serovar Manchester strain KKP 1213
OQ674103	Salmonella phage KKP_3831	Salmonella phage KKP_3831 Caudoviricetes Uroviricota Heunggongvirae Duplodnaviria Viruses	113006	FALSE	39.594	DNA	08-APR-2024	160	30.625	69.375	86.3662	NA	11	Salmonella	Unclassified	Unclassified	Unclassified	Unclassified	Unclassified	Caudoviricetes	Uroviricota	Heunggongvirae	Duplodnaviria	Group I	PHG	Salmonella enterica subsp. enterica serovar 6,8:l,v:- strain KKP 998
OQ319934	Pseudomonas phage bmx-p1	Pseudomonas phage bmx-p1 Bruynoghevirus Caudoviricetes Uroviricota Heunggongvirae Duplodnaviria Viruses	44725	FALSE	52.481	DNA	08-APR-2024	69	31.8841	68.1159	93.0643	NA	3	Pseudomonas	Bruynoghevirus	Bruynoghevirus	Unclassified	Unclassified	Unclassified	Caudoviricetes	Uroviricota	Heunggongvirae	Duplodnaviria	Group I	PHG	Pseudomonas aeruginosa
OQ319933	Pseudomonas phage bmx-p3	Pseudomonas phage bmx-p3 Pakpunavirus Caudoviricetes Uroviricota Heunggongvirae Duplodnaviria Viruses	90869	FALSE	49.385	DNA	08-APR-2024	164	31.0976	68.9024	90.1275	NA	14	Pseudomonas	Pakpunavirus	Pakpunavirus	Unclassified	Unclassified	Unclassified	Caudoviricetes	Uroviricota	Heunggongvirae	Duplodnaviria	Group I	PHG	Pseudomonas aeruginosa
OQ319932	Pseudomonas phage bmx-p2	Pseudomonas phage bmx-p2 Pbunavirus Caudoviricetes Uroviricota Heunggongvirae Duplodnaviria Viruses	65780	FALSE	55.564	DNA	08-APR-2024	91	41.7582	58.2418	92.0386	NA	0	Pseudomonas	Pbunavirus	Pbunavirus	Unclassified	Unclassified	Unclassified	Caudoviricetes	Uroviricota	Heunggongvirae	Duplodnaviria	Group I	PHG	Pseudomonas aeruginosa
PP556867	Erwinia phage VL73	Erwinia phage VL73 Autographiviridae Caudoviricetes Uroviricota Heunggongvirae Duplodnaviria Viruses	45225	FALSE	44.106	DNA	07-APR-2024	55	100	0	90.1891	NA	0	Erwinia	Autographiviridae	Unclassified	Unclassified	Autographiviridae	Unclassified	Caudoviricetes	Uroviricota	Heunggongvirae	Duplodnaviria	Group I	PHG	Erwinia sp. TAC1.XII.93.8 (Vries et al. 2001)
PP554396	Stenotrophomonas phage Stm18	Stenotrophomonas phage Stm18 Autographiviridae Caudoviricetes Uroviricota Heunggongvirae Duplodnaviria Viruses	43504	FALSE	58.213	DNA	07-APR-2024	55	100	0	93.4052	NA	0	Stenotrophomonas	Autographiviridae	Unclassified	Unclassified	Autographiviridae	Unclassified	Caudoviricetes	Uroviricota	Heunggongvirae	Duplodnaviria	Group I	PHG	Stenotrophomonas maltophilia 18
PP554395	Citrobacter phage Citrof5	Citrobacter phage Citrof5 Berlinvirus Studiervirinae Autographiviridae Caudoviricetes Uroviricota Heunggongvirae Duplodnaviria Viruses	40460	FALSE	50.292	DNA	07-APR-2024	47	0	100	88.2946	NA	0	Citrobacter	Berlinvirus	Berlinvirus	Studiervirinae	Autographiviridae	Unclassified	Caudoviricetes	Uroviricota	Heunggongvirae	Duplodnaviria	Group I	PHG	Citrobacter freundii 165
PP554394	Citrobacter phage Citrof4	Citrobacter phage Citrof4 Pseudotevenvirus Straboviridae Caudoviricetes Uroviricota Heunggongvirae Duplodnaviria Viruses	178593	FALSE	44.727	DNA	07-APR-2024	274	45.2555	54.7445	95.9399	NA	2	Citrobacter	Pseudotevenvirus	Pseudotevenvirus	Unclassified	Straboviridae	Unclassified	Caudoviricetes	Uroviricota	Heunggongvirae	Duplodnaviria	Group I	PHG	Citrobacter freundii 165
PP558327	Escherichia phage FCWL1	Escherichia phage FCWL1 Tunavirus Tunavirinae Drexlerviridae Caudoviricetes Uroviricota Heunggongvirae Duplodnaviria Viruses	49336	FALSE	45.403	DNA	07-APR-2024	75	98.6667	1.33333	89.3019	NA	0	Escherichia	Tunavirus	Tunavirus	Tunavirinae	Drexlerviridae	Unclassified	Caudoviricetes	Uroviricota	Heunggongvirae	Duplodnaviria	Group I	PHG	Unspecified
PP496998	Escherichia phage EC.W14-3	Escherichia phage EC.W14-3 Kuravirus Gordonclarkvirinae Caudoviricetes Uroviricota Heunggongvirae Duplodnaviria Viruses	69164	FALSE	42.133	DNA	07-APR-2024	108	76.8519	23.1481	87.2593	NA	1	Escherichia	Kuravirus	Kuravirus	Gordonclarkvirinae	Unclassified	Unclassified	Caudoviricetes	Uroviricota	Heunggongvirae	Duplodnaviria	Group I	PHG	Escherichia coli
PP496997	Escherichia phage EC.W13-3	Escherichia phage EC.W13-3 Tequatrovirus Tevenvirinae Straboviridae Caudoviricetes Uroviricota Heunggongvirae Duplodnaviria Viruses	113909	FALSE	35.083	DNA	07-APR-2024	186	91.9355	8.06452	93.601	NA	0	Escherichia	Tequatrovirus	Tequatrovirus	Tevenvirinae	Straboviridae	Unclassified	Caudoviricetes	Uroviricota	Heunggongvirae	Duplodnaviria	Group I	PHG	Escherichia coli
OQ744526	Klebsiella phage vB_KPLY1	Klebsiella phage vB_KPLY1 Caudoviricetes Uroviricota Heunggongvirae Duplodnaviria Viruses	48173	FALSE	57.435	DNA	05-APR-2024	57	63.1579	36.8421	95.0761	NA	0	Klebsiella	Unclassified	Unclassified	Unclassified	Unclassified	Unclassified	Caudoviricetes	Uroviricota	Heunggongvirae	Duplodnaviria	Group I	PHG	Klebsiella quasipneumoniae ATCC 700603
OQ744525	Klebsiella phage vB_KPJD2	Klebsiella phage vB_KPJD2 Caudoviricetes Uroviricota Heunggongvirae Duplodnaviria Viruses	48791	FALSE	57.97	DNA	05-APR-2024	61	60.6557	39.3443	95.0708	NA	0	Klebsiella	Unclassified	Unclassified	Unclassified	Unclassified	Unclassified	Caudoviricetes	Uroviricota	Heunggongvirae	Duplodnaviria	Group I	PHG	Klebsiella quasipneumoniae ATCC 700603
OQ744524	Klebsiella phage vB_KPAJ1	Klebsiella phage vB_KPAJ1 Caudoviricetes Uroviricota Heunggongvirae Duplodnaviria Viruses	48569	FALSE	58.305	DNA	05-APR-2024	61	60.6557	39.3443	95.7401	NA	0	Klebsiella	Unclassified	Unclassified	Unclassified	Unclassified	Unclassified	Caudoviricetes	Uroviricota	Heunggongvirae	Duplodnaviria	Group I	PHG	Klebsiella quasipneumoniae ATCC 700603
PP083314	Vibrio phage VB_VaC_SRILMA	Vibrio phage VB_VaC_SRILMA Caudoviricetes Uroviricota Heunggongvirae Duplodnaviria Viruses	195770	FALSE	34.833	DNA	04-APR-2024	322	4.65839	95.3416	90.475	NA	23	Vibrio	Unclassified	Unclassified	Unclassified	Unclassified	Unclassified	Caudoviricetes	Uroviricota	Heunggongvirae	Duplodnaviria	Group I	PHG	Vibrio alginolyticus CECT 521
PP083315	Vibrio phage VB_VaC_TDDLMA	Vibrio phage VB_VaC_TDDLMA Caudoviricetes Uroviricota Heunggongvirae Duplodnaviria Viruses	195771	FALSE	34.837	DNA	04-APR-2024	322	4.65839	95.3416	90.5558	NA	23	Vibrio	Unclassified	Unclassified	Unclassified	Unclassified	Unclassified	Caudoviricetes	Uroviricota	Heunggongvirae	Duplodnaviria	Group I	PHG	Vibrio alginolyticus CECT 521
OR790969	Pseudomonas phage PfAC02b	Pseudomonas phage PfAC02b Inoviridae Tubulavirales Faserviricetes Hofneiviricota Loebvirae Monodnaviria Viruses	13720	FALSE	53.003	DNA	04-APR-2024	20	70	30	92.2303	NA	0	Pseudomonas	Inoviridae	Unclassified	Unclassified	Inoviridae	Tubulavirales	Faserviricetes	Hofneiviricota	Loebvirae	Monodnaviria	Group II	PHG	Pseudomonas aeruginosa 02-5867
OR790968	Pseudomonas phage PfAC02a	Pseudomonas phage PfAC02a Inoviridae Tubulavirales Faserviricetes Hofneiviricota Loebvirae Monodnaviria Viruses	13430	FALSE	54.267	DNA	04-APR-2024	20	80	20	88.7714	NA	0	Pseudomonas	Inoviridae	Unclassified	Unclassified	Inoviridae	Tubulavirales	Faserviricetes	Hofneiviricota	Loebvirae	Monodnaviria	Group II	PHG	Pseudomonas aeruginosa 02-5135
OR801193	Pseudomonas phage PfAC05	Pseudomonas phage PfAC05 Inoviridae Tubulavirales Faserviricetes Hofneiviricota Loebvirae Monodnaviria Viruses	12329	FALSE	55.365	DNA	04-APR-2024	20	80	20	81.7828	NA	0	Pseudomonas	Inoviridae	Unclassified	Unclassified	Inoviridae	Tubulavirales	Faserviricetes	Hofneiviricota	Loebvirae	Monodnaviria	Group II	PHG	Pseudomona aeruginosa 05-4672
OR801191	Pseudomonas phage PfAC03	Pseudomonas phage PfAC03 Inoviridae Tubulavirales Faserviricetes Hofneiviricota Loebvirae Monodnaviria Viruses	12443	FALSE	56.023	DNA	04-APR-2024	22	77.2727	22.7273	85.9519	NA	0	Pseudomonas	Inoviridae	Unclassified	Unclassified	Inoviridae	Tubulavirales	Faserviricetes	Hofneiviricota	Loebvirae	Monodnaviria	Group II	PHG	Pseudomonas aeruginosa 03-0062
PP552876	Bacillus phage PK-1	Bacillus phage PK-1 Caudoviricetes Uroviricota Heunggongvirae Duplodnaviria Viruses	48150	FALSE	43.105	DNA	03-APR-2024	67	94.0299	5.97015	92.6044	NA	0	Bacillus	Unclassified	Unclassified	Unclassified	Unclassified	Unclassified	Caudoviricetes	Uroviricota	Heunggongvirae	Duplodnaviria	Group I	PHG	Unspecified
PP526179	Bacillus phage phi3T-SPBeta hybrid	Bacillus phage phi3T-SPBeta hybrid Spbetavirus Caudoviricetes Uroviricota Heunggongvirae Duplodnaviria Viruses	127729	FALSE	34.936	DNA	03-APR-2024	185	69.1892	30.8108	86.3672	NA	0	Bacillus	Spbetavirus	Spbetavirus	Unclassified	Unclassified	Unclassified	Caudoviricetes	Uroviricota	Heunggongvirae	Duplodnaviria	Group I	PHG	Bacillus subtilis
PP526178	Bacillus phage phi3T	Bacillus phage phi3T Spbetavirus Caudoviricetes Uroviricota Heunggongvirae Duplodnaviria Viruses	126968	FALSE	34.979	DNA	03-APR-2024	185	69.1892	30.8108	86.5754	NA	0	Bacillus	Spbetavirus	Spbetavirus	Unclassified	Unclassified	Unclassified	Caudoviricetes	Uroviricota	Heunggongvirae	Duplodnaviria	Group I	PHG	Bacillus subtilis
PP544178	Staphylococcus phage vB_SauS_26	Staphylococcus phage vB_SauS_26 Phietavirus Azeredovirinae Caudoviricetes Uroviricota Heunggongvirae Duplodnaviria Viruses	42061	FALSE	34.714	DNA	03-APR-2024	65	92.3077	7.69231	93.8066	NA	0	Staphylococcus	Phietavirus	Phietavirus	Azeredovirinae	Unclassified	Unclassified	Caudoviricetes	Uroviricota	Heunggongvirae	Duplodnaviria	Group I	PHG	Staphylococcus aureus
PP500713	Escherichia phage EC.W15-4	Escherichia phage EC.W15-4 Tequatrovirus Tevenvirinae Straboviridae Caudoviricetes Uroviricota Heunggongvirae Duplodnaviria Viruses	152184	FALSE	35.265	DNA	03-APR-2024	235	82.5532	17.4468	94.2432	NA	10	Escherichia	Tequatrovirus	Tequatrovirus	Tevenvirinae	Straboviridae	Unclassified	Caudoviricetes	Uroviricota	Heunggongvirae	Duplodnaviria	Group I	PHG	Escherichia coli
PP530290	Salmonella phage gmqsjt-1	Salmonella phage gmqsjt-1 Caudoviricetes Uroviricota Heunggongvirae Duplodnaviria Viruses	46120	FALSE	45.369	DNA	03-APR-2024	77	61.039	38.961	87.5087	NA	2	Salmonella	Unclassified	Unclassified	Unclassified	Unclassified	Unclassified	Caudoviricetes	Uroviricota	Heunggongvirae	Duplodnaviria	Group I	PHG	Salmonella sp.
PP537413	Salmonella phage vB_SenS_4FS1	Salmonella phage vB_SenS_4FS1 Jerseyvirus Guernseyvirinae Caudoviricetes Uroviricota Heunggongvirae Duplodnaviria Viruses	42485	FALSE	49.514	DNA	03-APR-2024	58	34.4828	65.5172	90.1095	NA	0	Salmonella	Jerseyvirus	Jerseyvirus	Guernseyvirinae	Unclassified	Unclassified	Caudoviricetes	Uroviricota	Heunggongvirae	Duplodnaviria	Group I	PHG	Salmonella sp.
PP532814	Escherichia phage vB_EcoP_06	Escherichia phage vB_EcoP_06 Hanrivervirus Tempevirinae Drexlerviridae Caudoviricetes Uroviricota Heunggongvirae Duplodnaviria Viruses	51775	FALSE	43.981	DNA	02-APR-2024	82	75.6098	24.3902	89.099	NA	0	Escherichia	Hanrivervirus	Hanrivervirus	Tempevirinae	Drexlerviridae	Unclassified	Caudoviricetes	Uroviricota	Heunggongvirae	Duplodnaviria	Group I	PHG	Escherichia coli
PP537389	Pantoea phage PA1	Pantoea phage PA1 Kylevirus Caudoviricetes Uroviricota Heunggongvirae Duplodnaviria Viruses	69452	FALSE	46.14	DNA	02-APR-2024	101	55.4455	44.5545	91.3969	NA	0	Pantoea	Kylevirus	Kylevirus	Unclassified	Unclassified	Unclassified	Caudoviricetes	Uroviricota	Heunggongvirae	Duplodnaviria	Group I	PHG	Pantoea ananatis ZJU1
PP504668	Pseudomonas phage vB_PaeM_H24-1	Pseudomonas phage vB_PaeM_H24-1 Pbunavirus Caudoviricetes Uroviricota Heunggongvirae Duplodnaviria Viruses	66281	FALSE	55.674	DNA	02-APR-2024	94	59.5745	40.4255	91.9992	NA	0	Pseudomonas	Pbunavirus	Pbunavirus	Unclassified	Unclassified	Unclassified	Caudoviricetes	Uroviricota	Heunggongvirae	Duplodnaviria	Group I	PHG	Pseudomonas aeruginosa
PP476965	Klebsiella phage vB_KpnP_71Y	Klebsiella phage vB_KpnP_71Y Przondovirus Studiervirinae Autographiviridae Caudoviricetes Uroviricota Heunggongvirae Duplodnaviria Viruses	39700	FALSE	53.108	DNA	02-APR-2024	48	0	100	92.0327	NA	0	Klebsiella	Przondovirus	Przondovirus	Studiervirinae	Autographiviridae	Unclassified	Caudoviricetes	Uroviricota	Heunggongvirae	Duplodnaviria	Group I	PHG	Klebsiella pneumoniae 71Y
PP516625	Yersinia phage vB_YpM_MHG38	Yersinia phage vB_YpM_MHG38 Eganvirus Peduoviridae Caudoviricetes Uroviricota Heunggongvirae Duplodnaviria Viruses	29826	FALSE	53.765	DNA	02-APR-2024	40	90	10	92.8586	NA	0	Yersinia	Eganvirus	Eganvirus	Unclassified	Peduoviridae	Unclassified	Caudoviricetes	Uroviricota	Heunggongvirae	Duplodnaviria	Group I	PHG	Yersinia pestis EV76-CN
PP516624	Yersinia phage vB_YpM_MDG45	Yersinia phage vB_YpM_MDG45 Eganvirus Peduoviridae Caudoviricetes Uroviricota Heunggongvirae Duplodnaviria Viruses	29697	FALSE	53.743	DNA	02-APR-2024	40	90	10	93.2619	NA	0	Yersinia	Eganvirus	Eganvirus	Unclassified	Peduoviridae	Unclassified	Caudoviricetes	Uroviricota	Heunggongvirae	Duplodnaviria	Group I	PHG	Yersinia pestis EV76-CN
PP516623	Yersinia phage vB_YpM_MDG94-186	Yersinia phage vB_YpM_MDG94-186 Eganvirus Peduoviridae Caudoviricetes Uroviricota Heunggongvirae Duplodnaviria Viruses	29570	FALSE	53.717	DNA	02-APR-2024	39	89.7436	10.2564	92.9219	NA	0	Yersinia	Eganvirus	Eganvirus	Unclassified	Peduoviridae	Unclassified	Caudoviricetes	Uroviricota	Heunggongvirae	Duplodnaviria	Group I	PHG	Yersinia pestis EV76-CN
PP537791	Citrobacter phage vB_CfrS_K1M	Citrobacter phage vB_CfrS_K1M Caudoviricetes Uroviricota Heunggongvirae Duplodnaviria Viruses	47995	FALSE	45.119	DNA	02-APR-2024	82	40.2439	59.7561	93.0659	NA	0	Citrobacter	Unclassified	Unclassified	Unclassified	Unclassified	Unclassified	Caudoviricetes	Uroviricota	Heunggongvirae	Duplodnaviria	Group I	PHG	Citrobacter freundii
PP531540	Klebsiella phage vB_KpnM-YP11	Klebsiella phage vB_KpnM-YP11 Jiaodavirus Tevenvirinae Straboviridae Caudoviricetes Uroviricota Heunggongvirae Duplodnaviria Viruses	166607	FALSE	39.523	DNA	02-APR-2024	271	84.5018	15.4982	94.4702	NA	16	Klebsiella	Jiaodavirus	Jiaodavirus	Tevenvirinae	Straboviridae	Unclassified	Caudoviricetes	Uroviricota	Heunggongvirae	Duplodnaviria	Group I	PHG	Klebsiella pneumoniae ATCC 700603
PP534163	Vibrio phage vB_VneS_J26	Vibrio phage vB_VneS_J26 Caudoviricetes Uroviricota Heunggongvirae Duplodnaviria Viruses	82477	FALSE	45.112	DNA	02-APR-2024	117	100	0	92.8513	NA	0	Vibrio	Unclassified	Unclassified	Unclassified	Unclassified	Unclassified	Caudoviricetes	Uroviricota	Heunggongvirae	Duplodnaviria	Group I	PHG	Vibrio neocaledonicus
PP526765	Escherichia phage HK3	Escherichia phage HK3 Felixounavirus Ounavirinae Caudoviricetes Uroviricota Heunggongvirae Duplodnaviria Viruses	86422	FALSE	39.006	DNA	02-APR-2024	123	73.9837	26.0163	89.4726	NA	25	Escherichia	Felixounavirus	Felixounavirus	Ounavirinae	Unclassified	Unclassified	Caudoviricetes	Uroviricota	Heunggongvirae	Duplodnaviria	Group I	PHG	Escherichia sp.
PP502935	Salmonella phage vB_SpuM_X5	Salmonella phage vB_SpuM_X5 Tequintavirus Markadamsvirinae Demerecviridae Caudoviricetes Uroviricota Heunggongvirae Duplodnaviria Viruses	118240	FALSE	39.405	DNA	02-APR-2024	171	33.3333	66.6667	85.9506	NA	21	Salmonella	Tequintavirus	Tequintavirus	Markadamsvirinae	Demerecviridae	Unclassified	Caudoviricetes	Uroviricota	Heunggongvirae	Duplodnaviria	Group I	PHG	Salmonella enterica subsp. enterica serovar Pullorum
OR990505	Burkholderia phage vB_HM795	Burkholderia phage vB_HM795 Caudoviricetes Uroviricota Heunggongvirae Duplodnaviria Viruses	44036	FALSE	63.539	DNA	02-APR-2024	50	68	32	88.9999	NA	0	Burkholderia	Unclassified	Unclassified	Unclassified	Unclassified	Unclassified	Caudoviricetes	Uroviricota	Heunggongvirae	Duplodnaviria	Group I	PHG	Burkholderia pseudomallei
OR990504	Burkholderia phage vB_HM387	Burkholderia phage vB_HM387 Tigrvirus Peduoviridae Caudoviricetes Uroviricota Heunggongvirae Duplodnaviria Viruses	36382	FALSE	65.329	DNA	02-APR-2024	43	86.0465	13.9535	87.645	NA	0	Burkholderia	Tigrvirus	Tigrvirus	Unclassified	Peduoviridae	Unclassified	Caudoviricetes	Uroviricota	Heunggongvirae	Duplodnaviria	Group I	PHG	Burkholderia pseudomallei
PP532882	Acinetobacter phage Abau_Attikon1	Acinetobacter phage Abau_Attikon1 Vieuvirus Caudoviricetes Uroviricota Heunggongvirae Duplodnaviria Viruses	53284	FALSE	39.562	DNA	01-APR-2024	81	79.0123	20.9877	88.5894	NA	0	Acinetobacter	Vieuvirus	Vieuvirus	Unclassified	Unclassified	Unclassified	Caudoviricetes	Uroviricota	Heunggongvirae	Duplodnaviria	Group I	PHG	Acinetobacter baumannii
PP514361	Escherichia phage HK2	Escherichia phage HK2 Gamaleyavirus Enquatrovirinae Schitoviridae Caudoviricetes Uroviricota Heunggongvirae Duplodnaviria Viruses	69993	FALSE	42.826	DNA	01-APR-2024	80	25	75	93.7637	NA	0	Escherichia	Gamaleyavirus	Gamaleyavirus	Enquatrovirinae	Schitoviridae	Unclassified	Caudoviricetes	Uroviricota	Heunggongvirae	Duplodnaviria	Group I	PHG	Escherichia sp.
PP514360	Escherichia phage HK1	Escherichia phage HK1 Dhillonvirus Caudoviricetes Uroviricota Heunggongvirae Duplodnaviria Viruses	44319	FALSE	54.559	DNA	01-APR-2024	56	57.1429	42.8571	92.0192	NA	0	Escherichia	Dhillonvirus	Dhillonvirus	Unclassified	Unclassified	Unclassified	Caudoviricetes	Uroviricota	Heunggongvirae	Duplodnaviria	Group I	PHG	Escherichia sp.
PP533474	Salmonella phage vB_SalM-ps4	Salmonella phage vB_SalM-ps4 Kuttervirus Cvivirinae Ackermannviridae Caudoviricetes Uroviricota Heunggongvirae Duplodnaviria Viruses	158583	FALSE	44.568	DNA	01-APR-2024	211	34.1232	65.8768	92.6165	NA	3	Salmonella	Kuttervirus	Kuttervirus	Cvivirinae	Ackermannviridae	Unclassified	Caudoviricetes	Uroviricota	Heunggongvirae	Duplodnaviria	Group I	PHG	Salmonella enterica subsp. enterica serovar Enteritidis SE006
PP502408	Proteus phage vB_PMC-PL1	Proteus phage vB_PMC-PL1 Novosibvirus Demerecviridae Caudoviricetes Uroviricota Heunggongvirae Duplodnaviria Viruses	103381	FALSE	38.487	DNA	01-APR-2024	137	30.6569	69.3431	85.9094	NA	23	Proteus	Novosibvirus	Novosibvirus	Unclassified	Demerecviridae	Unclassified	Caudoviricetes	Uroviricota	Heunggongvirae	Duplodnaviria	Group I	PHG	Proteus mirabilis B2
PP495484	Salmonella phage PKJ.Vi.20.5	Salmonella phage PKJ.Vi.20.5 Alphatectivirus Tectiviridae Kalamavirales Tectiliviricetes Preplasmiviricota Bamfordvirae Varidnaviria Viruses	14806	FALSE	48.176	DNA	01-APR-2024	26	92.3077	7.69231	93.2662	NA	0	Salmonella	Alphatectivirus	Alphatectivirus	Unclassified	Tectiviridae	Kalamavirales	Tectiliviricetes	Preplasmiviricota	Bamfordvirae	Varidnaviria	Group I	PHG	Salmonella enterica subsp. enterica serovar Typhimurium BAA-2828 (MHM112)
PP495483	Salmonella phage PKJ.Vi.20.4	Salmonella phage PKJ.Vi.20.4 Alphatectivirus Tectiviridae Kalamavirales Tectiliviricetes Preplasmiviricota Bamfordvirae Varidnaviria Viruses	14842	FALSE	48.241	DNA	01-APR-2024	26	92.3077	7.69231	92.9996	NA	0	Salmonella	Alphatectivirus	Alphatectivirus	Unclassified	Tectiviridae	Kalamavirales	Tectiliviricetes	Preplasmiviricota	Bamfordvirae	Varidnaviria	Group I	PHG	Salmonella enterica subsp. enterica serovar Typhimurium BAA-2828 (MHM112)
PP495482	Salmonella phage PKJ.Vi.20.3	Salmonella phage PKJ.Vi.20.3 Alphatectivirus Tectiviridae Kalamavirales Tectiliviricetes Preplasmiviricota Bamfordvirae Varidnaviria Viruses	14836	FALSE	48.328	DNA	01-APR-2024	26	92.3077	7.69231	93.0979	NA	0	Salmonella	Alphatectivirus	Alphatectivirus	Unclassified	Tectiviridae	Kalamavirales	Tectiliviricetes	Preplasmiviricota	Bamfordvirae	Varidnaviria	Group I	PHG	Salmonella enterica subsp. enterica serovar Typhimurium BAA-2828 (MHM112)
PP495481	Salmonella phage PKJ.Vi.20.2	Salmonella phage PKJ.Vi.20.2 Alphatectivirus Tectiviridae Kalamavirales Tectiliviricetes Preplasmiviricota Bamfordvirae Varidnaviria Viruses	14828	FALSE	48.327	DNA	01-APR-2024	26	92.3077	7.69231	93.0672	NA	0	Salmonella	Alphatectivirus	Alphatectivirus	Unclassified	Tectiviridae	Kalamavirales	Tectiliviricetes	Preplasmiviricota	Bamfordvirae	Varidnaviria	Group I	PHG	Salmonella enterica subsp. enterica serovar Typhimurium BAA-2828 (MHM112)
PP495480	Salmonella phage PKJ.Vi.20.1	Salmonella phage PKJ.Vi.20.1 Alphatectivirus Tectiviridae Kalamavirales Tectiliviricetes Preplasmiviricota Bamfordvirae Varidnaviria Viruses	14896	FALSE	48.194	DNA	01-APR-2024	26	92.3077	7.69231	92.7229	NA	0	Salmonella	Alphatectivirus	Alphatectivirus	Unclassified	Tectiviridae	Kalamavirales	Tectiliviricetes	Preplasmiviricota	Bamfordvirae	Varidnaviria	Group I	PHG	Salmonella enterica subsp. enterica serovar Typhimurium BAA-2828 (MHM112)
PP495479	Salmonella phage PKJ.Sj.20.3	Salmonella phage PKJ.Sj.20.3 Alphatectivirus Tectiviridae Kalamavirales Tectiliviricetes Preplasmiviricota Bamfordvirae Varidnaviria Viruses	14717	FALSE	48.019	DNA	01-APR-2024	26	92.3077	7.69231	93.8303	NA	0	Salmonella	Alphatectivirus	Alphatectivirus	Unclassified	Tectiviridae	Kalamavirales	Tectiliviricetes	Preplasmiviricota	Bamfordvirae	Varidnaviria	Group I	PHG	Salmonella enterica subsp. enterica serovar Typhimurium BAA-2828 (MHM112)
PP495478	Salmonella phage PKJ.Sj.20.2	Salmonella phage PKJ.Sj.20.2 Alphatectivirus Tectiviridae Kalamavirales Tectiliviricetes Preplasmiviricota Bamfordvirae Varidnaviria Viruses	14875	FALSE	48.182	DNA	01-APR-2024	26	92.3077	7.69231	92.8538	NA	0	Salmonella	Alphatectivirus	Alphatectivirus	Unclassified	Tectiviridae	Kalamavirales	Tectiliviricetes	Preplasmiviricota	Bamfordvirae	Varidnaviria	Group I	PHG	Salmonella enterica subsp. enterica serovar Typhimurium BAA-2828 (MHM112)
PP495477	Salmonella phage PKJ.Sj.20.1	Salmonella phage PKJ.Sj.20.1 Alphatectivirus Tectiviridae Kalamavirales Tectiliviricetes Preplasmiviricota Bamfordvirae Varidnaviria Viruses	14832	FALSE	48.099	DNA	01-APR-2024	26	92.3077	7.69231	93.123	NA	0	Salmonella	Alphatectivirus	Alphatectivirus	Unclassified	Tectiviridae	Kalamavirales	Tectiliviricetes	Preplasmiviricota	Bamfordvirae	Varidnaviria	Group I	PHG	Salmonella enterica subsp. enterica serovar Typhimurium BAA-2828 (MHM112)
PP495476	Salmonella phage PKJ.Ry.20.3	Salmonella phage PKJ.Ry.20.3 Alphatectivirus Tectiviridae Kalamavirales Tectiliviricetes Preplasmiviricota Bamfordvirae Varidnaviria Viruses	14778	FALSE	48.193	DNA	01-APR-2024	26	92.3077	7.69231	93.443	NA	0	Salmonella	Alphatectivirus	Alphatectivirus	Unclassified	Tectiviridae	Kalamavirales	Tectiliviricetes	Preplasmiviricota	Bamfordvirae	Varidnaviria	Group I	PHG	Salmonella enterica subsp. enterica serovar Typhimurium BAA-2828 (MHM112)
PP495475	Salmonella phage PKJ.Ry.20.2	Salmonella phage PKJ.Ry.20.2 Alphatectivirus Tectiviridae Kalamavirales Tectiliviricetes Preplasmiviricota Bamfordvirae Varidnaviria Viruses	14821	FALSE	48.364	DNA	01-APR-2024	26	92.3077	7.69231	93.1921	NA	0	Salmonella	Alphatectivirus	Alphatectivirus	Unclassified	Tectiviridae	Kalamavirales	Tectiliviricetes	Preplasmiviricota	Bamfordvirae	Varidnaviria	Group I	PHG	Salmonella enterica subsp. enterica serovar Typhimurium BAA-2828 (MHM112)
PP495474	Salmonella phage PKJ.Ry.20.1	Salmonella phage PKJ.Ry.20.1 Alphatectivirus Tectiviridae Kalamavirales Tectiliviricetes Preplasmiviricota Bamfordvirae Varidnaviria Viruses	14755	FALSE	48.384	DNA	01-APR-2024	26	92.3077	7.69231	93.6089	NA	0	Salmonella	Alphatectivirus	Alphatectivirus	Unclassified	Tectiviridae	Kalamavirales	Tectiliviricetes	Preplasmiviricota	Bamfordvirae	Varidnaviria	Group I	PHG	Salmonella enterica subsp. enterica serovar Typhimurium BAA-2828 (MHM112)
PP485038	Enterococcus phage Toszka	Enterococcus phage Toszka Saphexavirus Caudoviricetes Uroviricota Heunggongvirae Duplodnaviria Viruses	57798	FALSE	39.744	DNA	01-APR-2024	95	15.7895	84.2105	85.3697	NA	1	Enterococcus	Saphexavirus	Saphexavirus	Unclassified	Unclassified	Unclassified	Caudoviricetes	Uroviricota	Heunggongvirae	Duplodnaviria	Group I	PHG	Enterococcus faecalis ATCC 29212
PP485037	Pseudomonas phage BILI	Pseudomonas phage BILI Yuavirus Rabinowitzvirinae Mesyanzhinovviridae Caudoviricetes Uroviricota Heunggongvirae Duplodnaviria Viruses	59507	FALSE	64.256	DNA	01-APR-2024	79	98.7342	1.26582	93.8562	NA	0	Pseudomonas	Yuavirus	Yuavirus	Rabinowitzvirinae	Mesyanzhinovviridae	Unclassified	Caudoviricetes	Uroviricota	Heunggongvirae	Duplodnaviria	Group I	PHG	Pseudomonas aeruginosa PAO-1
PP475795	Exiguobacterium phage phiExGM16	Exiguobacterium phage phiExGM16 Paopuvirus Pelczarvirinae Orlajensenviridae Caudoviricetes Uroviricota Heunggongvirae Duplodnaviria Viruses	17662	FALSE	67.563	DNA	01-APR-2024	23	91.3043	8.69565	88.4781	NA	0	Exiguobacterium	Paopuvirus	Paopuvirus	Pelczarvirinae	Orlajensenviridae	Unclassified	Caudoviricetes	Uroviricota	Heunggongvirae	Duplodnaviria	Group I	PHG	Exiguobacterium sp. BV25
PP476962	Escherichia phage EC.W5-4	Escherichia phage EC.W5-4 Straboviridae Caudoviricetes Uroviricota Heunggongvirae Duplodnaviria Viruses	100246	FALSE	35.085	DNA	01-APR-2024	159	83.0189	16.9811	93.088	NA	10	Escherichia	Straboviridae	Unclassified	Unclassified	Straboviridae	Unclassified	Caudoviricetes	Uroviricota	Heunggongvirae	Duplodnaviria	Group I	PHG	Escherichia coli KBN3440 (clinical isolate)
PP445230	Escherichia phage EC.W2-9	Escherichia phage EC.W2-9 Tequatrovirus Tevenvirinae Straboviridae Caudoviricetes Uroviricota Heunggongvirae Duplodnaviria Viruses	46328	FALSE	34.987	DNA	01-APR-2024	91	5.49451	94.5055	89.5225	NA	10	Escherichia	Tequatrovirus	Tequatrovirus	Tevenvirinae	Straboviridae	Unclassified	Caudoviricetes	Uroviricota	Heunggongvirae	Duplodnaviria	Group I	PHG	Escherichia coli
PP445229	Escherichia phage EC.W2-6	Escherichia phage EC.W2-6 Kuravirus Gordonclarkvirinae Caudoviricetes Uroviricota Heunggongvirae Duplodnaviria Viruses	67000	FALSE	42.146	DNA	01-APR-2024	104	75.9615	24.0385	89.7597	NA	1	Escherichia	Kuravirus	Kuravirus	Gordonclarkvirinae	Unclassified	Unclassified	Caudoviricetes	Uroviricota	Heunggongvirae	Duplodnaviria	Group I	PHG	Escherichia coli
PP445228	Escherichia phage EC.W2-1	Escherichia phage EC.W2-1 Caudoviricetes Uroviricota Heunggongvirae Duplodnaviria Viruses	46325	FALSE	35.799	DNA	01-APR-2024	68	76.4706	23.5294	93.9471	NA	0	Escherichia	Unclassified	Unclassified	Unclassified	Unclassified	Unclassified	Caudoviricetes	Uroviricota	Heunggongvirae	Duplodnaviria	Group I	PHG	Escherichia coli
PP445227	Escherichia phage EC.W1-9	Escherichia phage EC.W1-9 Caudoviricetes Uroviricota Heunggongvirae Duplodnaviria Viruses	40616	FALSE	47.885	DNA	01-APR-2024	52	71.1538	28.8462	90.8854	NA	1	Escherichia	Unclassified	Unclassified	Unclassified	Unclassified	Unclassified	Caudoviricetes	Uroviricota	Heunggongvirae	Duplodnaviria	Group I	PHG	Escherichia coli
PP501405	Salmonella phage SP14	Salmonella phage SP14 Caudoviricetes Uroviricota Heunggongvirae Duplodnaviria Viruses	5513	FALSE	44.93	DNA	01-APR-2024	7	100	0	92.9984	NA	0	Salmonella	Unclassified	Unclassified	Unclassified	Unclassified	Unclassified	Caudoviricetes	Uroviricota	Heunggongvirae	Duplodnaviria	Group I	PHG	Salmonella enterica subsp. enterica serovar Typhimurium ATCC 14028
PP541615	Staphylococcus phage 4086-1	Staphylococcus phage 4086-1 Rosenblumvirus Rakietenvirinae Rountreeviridae Caudoviricetes Uroviricota Heunggongvirae Duplodnaviria Viruses	17960	FALSE	29.154	DNA	01-APR-2024	21	47.619	52.381	94.7439	NA	0	Staphylococcus	Rosenblumvirus	Rosenblumvirus	Rakietenvirinae	Rountreeviridae	Unclassified	Caudoviricetes	Uroviricota	Heunggongvirae	Duplodnaviria	Group I	PHG	Staphylococcus aureus
OQ819459	Enterococcus phage PEF9	Enterococcus phage PEF9 Saphexavirus Caudoviricetes Uroviricota Heunggongvirae Duplodnaviria Viruses	47452	FALSE	39.941	DNA	01-APR-2024	75	81.3333	18.6667	86.5464	NA	1	Enterococcus	Saphexavirus	Saphexavirus	Unclassified	Unclassified	Unclassified	Caudoviricetes	Uroviricota	Heunggongvirae	Duplodnaviria	Group I	PHG	Enterococcus faecalis
OQ819458	Enterococcus phage PEF7b	Enterococcus phage PEF7b Saphexavirus Caudoviricetes Uroviricota Heunggongvirae Duplodnaviria Viruses	58490	FALSE	39.632	DNA	01-APR-2024	99	82.8283	17.1717	86.319	NA	1	Enterococcus	Saphexavirus	Saphexavirus	Unclassified	Unclassified	Unclassified	Caudoviricetes	Uroviricota	Heunggongvirae	Duplodnaviria	Group I	PHG	Enterococcus faecalis
OQ603359	Erwinia phage Ep032	Erwinia phage Ep032 Caudoviricetes Uroviricota Heunggongvirae Duplodnaviria Viruses	227296	TRUE	55.125	DNA	01-APR-2024	328	62.8049	37.1951	95.1812	NA	1	Erwinia	Unclassified	Unclassified	Unclassified	Unclassified	Unclassified	Caudoviricetes	Uroviricota	Heunggongvirae	Duplodnaviria	Group I	PHG	Erwinia sp. YA1
OQ603358	Erwinia phage Ep031	Erwinia phage Ep031 Loessnervirus Cleopatravirinae Chaseviridae Caudoviricetes Uroviricota Heunggongvirae Duplodnaviria Viruses	53507	FALSE	44.095	DNA	01-APR-2024	75	1.33333	98.6667	85.3851	NA	0	Erwinia	Loessnervirus	Loessnervirus	Cleopatravirinae	Chaseviridae	Unclassified	Caudoviricetes	Uroviricota	Heunggongvirae	Duplodnaviria	Group I	PHG	Erwinia sp. SH40
OQ603357	Erwinia phage Ep030	Erwinia phage Ep030 Kolesnikvirus Ounavirinae Caudoviricetes Uroviricota Heunggongvirae Duplodnaviria Viruses	82958	FALSE	43.632	DNA	01-APR-2024	112	75	25	89.2608	NA	19	Erwinia	Kolesnikvirus	Kolesnikvirus	Ounavirinae	Unclassified	Unclassified	Caudoviricetes	Uroviricota	Heunggongvirae	Duplodnaviria	Group I	PHG	Erwinia sp. SH30
OQ603356	Xanthomonas phage Ep029	Xanthomonas phage Ep029 Bosavirus Bradleyvirinae Mesyanzhinovviridae Caudoviricetes Uroviricota Heunggongvirae Duplodnaviria Viruses	64119	FALSE	67.688	DNA	01-APR-2024	84	55.9524	44.0476	92.9444	NA	0	Xanthomonas	Bosavirus	Bosavirus	Bradleyvirinae	Mesyanzhinovviridae	Unclassified	Caudoviricetes	Uroviricota	Heunggongvirae	Duplodnaviria	Group I	PHG	Xanthomonas sp. SH48
OQ603355	Xanthomonas phage Ep028	Xanthomonas phage Ep028 Septimatrevirus Caudoviricetes Uroviricota Heunggongvirae Duplodnaviria Viruses	42944	FALSE	54.897	DNA	01-APR-2024	53	84.9057	15.0943	92.8977	NA	1	Xanthomonas	Septimatrevirus	Septimatrevirus	Unclassified	Unclassified	Unclassified	Caudoviricetes	Uroviricota	Heunggongvirae	Duplodnaviria	Group I	PHG	Xanthomonas sp. SH47
OQ603354	Xanthomonas phage Ep027	Xanthomonas phage Ep027 Pradovirus Autographiviridae Caudoviricetes Uroviricota Heunggongvirae Duplodnaviria Viruses	44425	FALSE	61.954	DNA	01-APR-2024	54	100	0	94.1497	NA	0	Xanthomonas	Pradovirus	Pradovirus	Unclassified	Autographiviridae	Unclassified	Caudoviricetes	Uroviricota	Heunggongvirae	Duplodnaviria	Group I	PHG	Xanthomonas sp. SH23
OQ603353	Xanthomonas phage Ep026	Xanthomonas phage Ep026 Caudoviricetes Uroviricota Heunggongvirae Duplodnaviria Viruses	227420	TRUE	55.116	DNA	01-APR-2024	328	62.8049	37.1951	95.1016	NA	1	Xanthomonas	Unclassified	Unclassified	Unclassified	Unclassified	Unclassified	Caudoviricetes	Uroviricota	Heunggongvirae	Duplodnaviria	Group I	PHG	Xanthomonas sp. Q
OQ603352	Pseudomonas phage Ep022	Pseudomonas phage Ep022 Ghunavirus Studiervirinae Autographiviridae Caudoviricetes Uroviricota Heunggongvirae Duplodnaviria Viruses	40665	FALSE	57.238	DNA	01-APR-2024	47	100	0	93.5817	NA	0	Pseudomonas	Ghunavirus	Ghunavirus	Studiervirinae	Autographiviridae	Unclassified	Caudoviricetes	Uroviricota	Heunggongvirae	Duplodnaviria	Group I	PHG	Pseudomonas sp. SH2
OQ603351	Pseudomonas phage Ep020	Pseudomonas phage Ep020 Otagovirus Caudoviricetes Uroviricota Heunggongvirae Duplodnaviria Viruses	98129	FALSE	48.434	DNA	01-APR-2024	181	71.8232	28.1768	90.4493	NA	15	Pseudomonas	Otagovirus	Otagovirus	Unclassified	Unclassified	Unclassified	Caudoviricetes	Uroviricota	Heunggongvirae	Duplodnaviria	Group I	PHG	Pseudomonas sp. AY2
OQ603350	Pseudomonas phage Ep017	Pseudomonas phage Ep017 Ghunavirus Studiervirinae Autographiviridae Caudoviricetes Uroviricota Heunggongvirae Duplodnaviria Viruses	40570	FALSE	57.301	DNA	01-APR-2024	46	100	0	91.9374	NA	0	Pseudomonas	Ghunavirus	Ghunavirus	Studiervirinae	Autographiviridae	Unclassified	Caudoviricetes	Uroviricota	Heunggongvirae	Duplodnaviria	Group I	PHG	Pseudomonas sp. KB1
OQ603349	Pseudomonas phage Ep007	Pseudomonas phage Ep007 Ghunavirus Studiervirinae Autographiviridae Caudoviricetes Uroviricota Heunggongvirae Duplodnaviria Viruses	41236	FALSE	56.283	DNA	01-APR-2024	52	5.76923	94.2308	90.147	NA	0	Pseudomonas	Ghunavirus	Ghunavirus	Studiervirinae	Autographiviridae	Unclassified	Caudoviricetes	Uroviricota	Heunggongvirae	Duplodnaviria	Group I	PHG	Pseudomonas sp. F
OP868670	Pseudomonas phage MPK9	Pseudomonas phage MPK9 Caudoviricetes Uroviricota Heunggongvirae Duplodnaviria Viruses	43886	FALSE	56.462	DNA	01-APR-2024	74	41.8919	58.1081	90.89	NA	0	Pseudomonas	Unclassified	Unclassified	Unclassified	Unclassified	Unclassified	Caudoviricetes	Uroviricota	Heunggongvirae	Duplodnaviria	Group I	PHG	Pseudomonas aeruginosa PA14
OP752703	Stenotrophomonas phage RAS14	Stenotrophomonas phage RAS14 Caudoviricetes Uroviricota Heunggongvirae Duplodnaviria Viruses	319635	TRUE	43.884	DNA	01-APR-2024	524	61.6412	38.3588	91.7484	NA	29	Stenotrophomonas	Unclassified	Unclassified	Unclassified	Unclassified	Unclassified	Caudoviricetes	Uroviricota	Heunggongvirae	Duplodnaviria	Group I	PHG	Stenotrophomonas maltophilia
PP526764	Pantoea phage ROV85	Pantoea phage ROV85 Bonnellvirus Autographiviridae Caudoviricetes Uroviricota Heunggongvirae Duplodnaviria Viruses	41003	FALSE	54.947	DNA	2024-03-31	51	98.0392	1.96078	94.9174	NA	0	Pantoea	Bonnellvirus	Bonnellvirus	Unclassified	Autographiviridae	Unclassified	Caudoviricetes	Uroviricota	Heunggongvirae	Duplodnaviria	Group I	PHG	Pantoea agglomerans TAC.III.94.1
PP496723	Pantoea bacteriophage TacPo2	Pantoea bacteriophage TacPo2 Caudoviricetes Uroviricota Heunggongvirae Duplodnaviria Viruses	65025	FALSE	45.841	DNA	2024-03-31	90	74.4444	25.5556	92.6905	NA	10	Pantoea	Unclassified	Unclassified	Unclassified	Unclassified	Unclassified	Caudoviricetes	Uroviricota	Heunggongvirae	Duplodnaviria	Group I	PHG	Pantoea agglomerans TAC4.III.94.1
PP464953	Escherichia phage ECP2309	Escherichia phage ECP2309 Vequintavirus Vequintavirinae Caudoviricetes Uroviricota Heunggongvirae Duplodnaviria Viruses	136863	FALSE	43.597	DNA	2024-03-31	207	43.4783	56.5217	89.3916	NA	6	Escherichia	Vequintavirus	Vequintavirus	Vequintavirinae	Unclassified	Unclassified	Caudoviricetes	Uroviricota	Heunggongvirae	Duplodnaviria	Group I	PHG	Escherichia coli
PP475179	Yersinia phage GCS667	Yersinia phage GCS667 Eganvirus Peduoviridae Caudoviricetes Uroviricota Heunggongvirae Duplodnaviria Viruses	29705	FALSE	53.597	DNA	2024-03-31	40	10	90	93.257	NA	0	Yersinia	Eganvirus	Eganvirus	Unclassified	Peduoviridae	Unclassified	Caudoviricetes	Uroviricota	Heunggongvirae	Duplodnaviria	Group I	PHG	Yersinia pestis EV76-CN
PP488543	Escherichia phage BP9	Escherichia phage BP9 Vequintavirus Vequintavirinae Caudoviricetes Uroviricota Heunggongvirae Duplodnaviria Viruses	138295	FALSE	44.033	DNA	2024-03-31	220	53.1818	46.8182	89.0104	NA	5	Escherichia	Vequintavirus	Vequintavirus	Vequintavirinae	Unclassified	Unclassified	Caudoviricetes	Uroviricota	Heunggongvirae	Duplodnaviria	Group I	PHG	Escherichia coli SL19-2
PP465983	Mycobacterium phage MS619	Mycobacterium phage MS619 Turbidovirus Caudoviricetes Uroviricota Heunggongvirae Duplodnaviria Viruses	48955	FALSE	63.252	DNA	2024-03-31	74	45.9459	54.0541	88.6896	NA	1	Mycobacterium	Turbidovirus	Turbidovirus	Unclassified	Unclassified	Unclassified	Caudoviricetes	Uroviricota	Heunggongvirae	Duplodnaviria	Group I	PHG	Mycolicibacterium smegmatis MC2 155
PP465982	Mycobacterium phage MS810	Mycobacterium phage MS810 Faithunavirus Lclasvirinae Vilmaviridae Caudoviricetes Uroviricota Heunggongvirae Duplodnaviria Viruses	68809	FALSE	58.992	DNA	2024-03-31	104	88.4615	11.5385	90.026	NA	12	Mycobacterium	Faithunavirus	Faithunavirus	Lclasvirinae	Vilmaviridae	Unclassified	Caudoviricetes	Uroviricota	Heunggongvirae	Duplodnaviria	Group I	PHG	Mycolicibacterium smegmatis MC2 155
PP504779	Brochothrix phage BtpYZU04	Brochothrix phage BtpYZU04 Klumppvirus Herelleviridae Caudoviricetes Uroviricota Heunggongvirae Duplodnaviria Viruses	126315	FALSE	41.689	DNA	2024-03-31	169	76.9231	23.0769	86.669	NA	7	Brochothrix	Klumppvirus	Klumppvirus	Unclassified	Herelleviridae	Unclassified	Caudoviricetes	Uroviricota	Heunggongvirae	Duplodnaviria	Group I	PHG	Brochothrix thermosphacta Bt-YZU01
PP526725	Salmonella phage vB_SalP_SE29	Salmonella phage vB_SalP_SE29 Zindervirus Molineuxvirinae Autographiviridae Caudoviricetes Uroviricota Heunggongvirae Duplodnaviria Viruses	46095	FALSE	47.658	DNA	2024-03-31	54	100	0	90.4849	NA	0	Salmonella	Zindervirus	Zindervirus	Molineuxvirinae	Autographiviridae	Unclassified	Caudoviricetes	Uroviricota	Heunggongvirae	Duplodnaviria	Group I	PHG	Salmonella enterica subsp. enterica serovar Pullorum 29
PP471608	Staphylococcus phage LJLAME001	Staphylococcus phage LJLAME001 Silviavirus Twortvirinae Herelleviridae Caudoviricetes Uroviricota Heunggongvirae Duplodnaviria Viruses	136872	FALSE	29.952	DNA	2024-03-31	181	22.0994	77.9006	85.9	NA	0	Staphylococcus	Silviavirus	Silviavirus	Twortvirinae	Herelleviridae	Unclassified	Caudoviricetes	Uroviricota	Heunggongvirae	Duplodnaviria	Group I	PHG	Staphylococcus sp.
PP358749	Arthrobacter phage BrayBeast	Arthrobacter phage BrayBeast Shoyavirus Caudoviricetes Uroviricota Heunggongvirae Duplodnaviria Viruses	37962	FALSE	63.753	DNA	2024-03-31	65	92.3077	7.69231	91.315	NA	0	Arthrobacter	Shoyavirus	Shoyavirus	Unclassified	Unclassified	Unclassified	Caudoviricetes	Uroviricota	Heunggongvirae	Duplodnaviria	Group I	PHG	Unspecified
PP358748	Streptomyces phage Amabiko	Streptomyces phage Amabiko Karimacvirus Boydwoodruffvirinae Stanwilliamsviridae Caudoviricetes Uroviricota Heunggongvirae Duplodnaviria Viruses	131414	FALSE	49.472	DNA	2024-03-31	226	77.4336	22.5664	85.7778	NA	43	Streptomyces	Karimacvirus	Karimacvirus	Boydwoodruffvirinae	Stanwilliamsviridae	Unclassified	Caudoviricetes	Uroviricota	Heunggongvirae	Duplodnaviria	Group I	PHG	Unspecified
PP358747	Mycobacterium phage Sonah	Mycobacterium phage Sonah Fishburnevirus Pclasvirinae Caudoviricetes Uroviricota Heunggongvirae Duplodnaviria Viruses	46414	FALSE	67.266	DNA	2024-03-31	77	97.4026	2.5974	95.5638	NA	0	Mycobacterium	Fishburnevirus	Fishburnevirus	Pclasvirinae	Unclassified	Unclassified	Caudoviricetes	Uroviricota	Heunggongvirae	Duplodnaviria	Group I	PHG	Unspecified
PP358746	Microbacterium phage TukTuk	Microbacterium phage TukTuk Dismasvirus Caudoviricetes Uroviricota Heunggongvirae Duplodnaviria Viruses	41700	FALSE	66.707	DNA	2024-03-31	69	94.2029	5.7971	94.6859	NA	1	Microbacterium	Dismasvirus	Dismasvirus	Unclassified	Unclassified	Unclassified	Caudoviricetes	Uroviricota	Heunggongvirae	Duplodnaviria	Group I	PHG	Unspecified
PP358745	Streptomyces phage Enygma	Streptomyces phage Enygma Karimacvirus Boydwoodruffvirinae Stanwilliamsviridae Caudoviricetes Uroviricota Heunggongvirae Duplodnaviria Viruses	133969	FALSE	48.545	DNA	2024-03-31	236	74.5763	25.4237	86.479	NA	40	Streptomyces	Karimacvirus	Karimacvirus	Boydwoodruffvirinae	Stanwilliamsviridae	Unclassified	Caudoviricetes	Uroviricota	Heunggongvirae	Duplodnaviria	Group I	PHG	Unspecified
OR599646	Pectobacterium phage PcaP2EGY	Pectobacterium phage PcaP2EGY Caudoviricetes Uroviricota Heunggongvirae Duplodnaviria Viruses	51385	FALSE	41.74	DNA	2024-03-29	83	89.1566	10.8434	87.9128	NA	0	Pectobacterium	Unclassified	Unclassified	Unclassified	Unclassified	Unclassified	Caudoviricetes	Uroviricota	Heunggongvirae	Duplodnaviria	Group I	PHG	Pectobacterium sp.
OR599645	Pectobacterium phage PcaP1EGY	Pectobacterium phage PcaP1EGY Pektosvirus Studiervirinae Autographiviridae Caudoviricetes Uroviricota Heunggongvirae Duplodnaviria Viruses	40853	FALSE	49.548	DNA	2024-03-29	50	100	0	91.1022	NA	0	Pectobacterium	Pektosvirus	Pektosvirus	Studiervirinae	Autographiviridae	Unclassified	Caudoviricetes	Uroviricota	Heunggongvirae	Duplodnaviria	Group I	PHG	Pectobacterium sp.
OQ847583	Pantoea phage PA-1	Pantoea phage PA-1 Caudoviricetes Uroviricota Heunggongvirae Duplodnaviria Viruses	46332	FALSE	50.581	DNA	2024-03-27	83	66.2651	33.7349	92.3789	NA	0	Pantoea	Unclassified	Unclassified	Unclassified	Unclassified	Unclassified	Caudoviricetes	Uroviricota	Heunggongvirae	Duplodnaviria	Group I	PHG	Pantoea ananatis PA
OR863363	Salmonella phage SeKF_80	Salmonella phage SeKF_80 Moazamivirus Grimontviridae Caudoviricetes Uroviricota Heunggongvirae Duplodnaviria Viruses	89965	FALSE	44.172	DNA	2024-03-26	152	19.7368	80.2632	90.8509	NA	7	Salmonella	Moazamivirus	Moazamivirus	Unclassified	Grimontviridae	Unclassified	Caudoviricetes	Uroviricota	Heunggongvirae	Duplodnaviria	Group I	PHG	Unspecified
PP384410	Escherichia phage T7	Escherichia phage T7 Teseptimavirus T7 Teseptimavirus Studiervirinae Autographiviridae Caudoviricetes Uroviricota Heunggongvirae Duplodnaviria Viruses	39938	FALSE	48.403	DNA	2024-03-25	51	100	0	90.8759	NA	0	Escherichia	Teseptimavirus	Teseptimavirus	Studiervirinae	Autographiviridae	Unclassified	Caudoviricetes	Uroviricota	Heunggongvirae	Duplodnaviria	Group I	SYN	Escherichia coli rfaC
PP384409	Escherichia phage T7	Escherichia phage T7 Teseptimavirus T7 Teseptimavirus Studiervirinae Autographiviridae Caudoviricetes Uroviricota Heunggongvirae Duplodnaviria Viruses	39938	FALSE	48.403	DNA	2024-03-25	51	100	0	90.8759	NA	0	Escherichia	Teseptimavirus	Teseptimavirus	Studiervirinae	Autographiviridae	Unclassified	Caudoviricetes	Uroviricota	Heunggongvirae	Duplodnaviria	Group I	SYN	Escherichia coli rfaC
PP384408	Escherichia phage T7	Escherichia phage T7 Teseptimavirus T7 Teseptimavirus Studiervirinae Autographiviridae Caudoviricetes Uroviricota Heunggongvirae Duplodnaviria Viruses	39938	FALSE	48.398	DNA	2024-03-25	51	100	0	90.8759	NA	0	Escherichia	Teseptimavirus	Teseptimavirus	Studiervirinae	Autographiviridae	Unclassified	Caudoviricetes	Uroviricota	Heunggongvirae	Duplodnaviria	Group I	SYN	Escherichia coli rfaC
PP384407	Escherichia phage T7	Escherichia phage T7 Teseptimavirus T7 Teseptimavirus Studiervirinae Autographiviridae Caudoviricetes Uroviricota Heunggongvirae Duplodnaviria Viruses	39938	FALSE	48.4	DNA	2024-03-25	51	100	0	90.8759	NA	0	Escherichia	Teseptimavirus	Teseptimavirus	Studiervirinae	Autographiviridae	Unclassified	Caudoviricetes	Uroviricota	Heunggongvirae	Duplodnaviria	Group I	SYN	Escherichia coli rfaC
PP384406	Escherichia phage T7	Escherichia phage T7 Teseptimavirus T7 Teseptimavirus Studiervirinae Autographiviridae Caudoviricetes Uroviricota Heunggongvirae Duplodnaviria Viruses	39938	FALSE	48.4	DNA	2024-03-25	51	100	0	90.8759	NA	0	Escherichia	Teseptimavirus	Teseptimavirus	Studiervirinae	Autographiviridae	Unclassified	Caudoviricetes	Uroviricota	Heunggongvirae	Duplodnaviria	Group I	SYN	Escherichia coli rfaC
PP384405	Escherichia phage T7	Escherichia phage T7 Teseptimavirus T7 Teseptimavirus Studiervirinae Autographiviridae Caudoviricetes Uroviricota Heunggongvirae Duplodnaviria Viruses	39938	FALSE	48.4	DNA	2024-03-25	51	100	0	90.8759	NA	0	Escherichia	Teseptimavirus	Teseptimavirus	Studiervirinae	Autographiviridae	Unclassified	Caudoviricetes	Uroviricota	Heunggongvirae	Duplodnaviria	Group I	SYN	Escherichia coli rfaC
PP384404	Escherichia phage T7	Escherichia phage T7 Teseptimavirus T7 Teseptimavirus Studiervirinae Autographiviridae Caudoviricetes Uroviricota Heunggongvirae Duplodnaviria Viruses	39938	FALSE	48.4	DNA	2024-03-25	51	100	0	90.8759	NA	0	Escherichia	Teseptimavirus	Teseptimavirus	Studiervirinae	Autographiviridae	Unclassified	Caudoviricetes	Uroviricota	Heunggongvirae	Duplodnaviria	Group I	SYN	Escherichia coli rfaC
PP384403	Escherichia phage T7	Escherichia phage T7 Teseptimavirus T7 Teseptimavirus Studiervirinae Autographiviridae Caudoviricetes Uroviricota Heunggongvirae Duplodnaviria Viruses	39938	FALSE	48.398	DNA	2024-03-25	51	100	0	90.8759	NA	0	Escherichia	Teseptimavirus	Teseptimavirus	Studiervirinae	Autographiviridae	Unclassified	Caudoviricetes	Uroviricota	Heunggongvirae	Duplodnaviria	Group I	SYN	Escherichia coli rfaC
PP384402	Escherichia phage T7	Escherichia phage T7 Teseptimavirus T7 Teseptimavirus Studiervirinae Autographiviridae Caudoviricetes Uroviricota Heunggongvirae Duplodnaviria Viruses	39938	FALSE	48.403	DNA	2024-03-25	51	100	0	90.8759	NA	0	Escherichia	Teseptimavirus	Teseptimavirus	Studiervirinae	Autographiviridae	Unclassified	Caudoviricetes	Uroviricota	Heunggongvirae	Duplodnaviria	Group I	SYN	Escherichia coli rfaC
PP384401	Escherichia phage T7	Escherichia phage T7 Teseptimavirus T7 Teseptimavirus Studiervirinae Autographiviridae Caudoviricetes Uroviricota Heunggongvirae Duplodnaviria Viruses	39938	FALSE	48.403	DNA	2024-03-25	51	100	0	90.8759	NA	0	Escherichia	Teseptimavirus	Teseptimavirus	Studiervirinae	Autographiviridae	Unclassified	Caudoviricetes	Uroviricota	Heunggongvirae	Duplodnaviria	Group I	SYN	Escherichia coli rfaC
PP384400	Escherichia phage T7	Escherichia phage T7 Teseptimavirus T7 Teseptimavirus Studiervirinae Autographiviridae Caudoviricetes Uroviricota Heunggongvirae Duplodnaviria Viruses	39938	FALSE	48.403	DNA	2024-03-25	51	100	0	90.8759	NA	0	Escherichia	Teseptimavirus	Teseptimavirus	Studiervirinae	Autographiviridae	Unclassified	Caudoviricetes	Uroviricota	Heunggongvirae	Duplodnaviria	Group I	SYN	Escherichia coli rfaC
PP384399	Escherichia phage T7	Escherichia phage T7 Teseptimavirus T7 Teseptimavirus Studiervirinae Autographiviridae Caudoviricetes Uroviricota Heunggongvirae Duplodnaviria Viruses	39938	FALSE	48.403	DNA	2024-03-25	51	100	0	90.8759	NA	0	Escherichia	Teseptimavirus	Teseptimavirus	Studiervirinae	Autographiviridae	Unclassified	Caudoviricetes	Uroviricota	Heunggongvirae	Duplodnaviria	Group I	SYN	Escherichia coli rfaC
PP384398	Escherichia phage T7	Escherichia phage T7 Teseptimavirus T7 Teseptimavirus Studiervirinae Autographiviridae Caudoviricetes Uroviricota Heunggongvirae Duplodnaviria Viruses	39938	FALSE	48.4	DNA	2024-03-25	51	100	0	90.8759	NA	0	Escherichia	Teseptimavirus	Teseptimavirus	Studiervirinae	Autographiviridae	Unclassified	Caudoviricetes	Uroviricota	Heunggongvirae	Duplodnaviria	Group I	SYN	Escherichia coli rfaC
PP384397	Teseptimavirus T7	Teseptimavirus T7 Teseptimavirus Studiervirinae Autographiviridae Caudoviricetes Uroviricota Heunggongvirae Duplodnaviria Viruses	41208	FALSE	48.707	DNA	2024-03-25	52	100	0	89.8005	NA	0	Unspecified	Teseptimavirus	Teseptimavirus	Studiervirinae	Autographiviridae	Unclassified	Caudoviricetes	Uroviricota	Heunggongvirae	Duplodnaviria	Group I	SYN	Escherichia coli B
PP384396	Teseptimavirus T7	Teseptimavirus T7 Teseptimavirus Studiervirinae Autographiviridae Caudoviricetes Uroviricota Heunggongvirae Duplodnaviria Viruses	36598	FALSE	48.896	DNA	2024-03-25	40	100	0	90.3164	NA	0	Unspecified	Teseptimavirus	Teseptimavirus	Studiervirinae	Autographiviridae	Unclassified	Caudoviricetes	Uroviricota	Heunggongvirae	Duplodnaviria	Group I	SYN	Escherichia coli rfaC
PP384395	Teseptimavirus T7	Teseptimavirus T7 Teseptimavirus Studiervirinae Autographiviridae Caudoviricetes Uroviricota Heunggongvirae Duplodnaviria Viruses	41194	FALSE	48.711	DNA	2024-03-25	52	100	0	89.831	NA	0	Unspecified	Teseptimavirus	Teseptimavirus	Studiervirinae	Autographiviridae	Unclassified	Caudoviricetes	Uroviricota	Heunggongvirae	Duplodnaviria	Group I	SYN	Escherichia coli B
PP384394	Teseptimavirus T7	Teseptimavirus T7 Teseptimavirus Studiervirinae Autographiviridae Caudoviricetes Uroviricota Heunggongvirae Duplodnaviria Viruses	35807	FALSE	48.658	DNA	2024-03-25	39	100	0	90.2756	NA	0	Unspecified	Teseptimavirus	Teseptimavirus	Studiervirinae	Autographiviridae	Unclassified	Caudoviricetes	Uroviricota	Heunggongvirae	Duplodnaviria	Group I	SYN	Escherichia coli B
PP384393	Teseptimavirus T7	Teseptimavirus T7 Teseptimavirus Studiervirinae Autographiviridae Caudoviricetes Uroviricota Heunggongvirae Duplodnaviria Viruses	40943	FALSE	48.66	DNA	2024-03-25	51	100	0	89.9934	NA	0	Unspecified	Teseptimavirus	Teseptimavirus	Studiervirinae	Autographiviridae	Unclassified	Caudoviricetes	Uroviricota	Heunggongvirae	Duplodnaviria	Group I	SYN	Escherichia coli B
PP107937	Pseudomonas phage vB_PaeP_FMD5	Pseudomonas phage vB_PaeP_FMD5 Litunavirus Migulavirinae Schitoviridae Caudoviricetes Uroviricota Heunggongvirae Duplodnaviria Viruses	72127	FALSE	55.164	DNA	2024-03-25	91	23.0769	76.9231	94.2962	NA	0	Pseudomonas	Litunavirus	Litunavirus	Migulavirinae	Schitoviridae	Unclassified	Caudoviricetes	Uroviricota	Heunggongvirae	Duplodnaviria	Group I	PHG	Pseudomonas aeruginosa
OR602863	Moorella phage MCACPph1	Moorella phage MCACPph1 Viruses	19989	FALSE	47.761	DNA	2024-03-25	33	84.8485	15.1515	87.333	NA	0	Moorella	Unclassified	Unclassified	Unclassified	Unclassified	Unclassified	Unclassified	Unclassified	Unclassified	Unclassified	Unclassified	PHG	Moorella sp. ACPs
OR602862	Moorella phage MTATph1	Moorella phage MTATph1 Caudoviricetes Uroviricota Heunggongvirae Duplodnaviria Viruses	176639	FALSE	45.17	DNA	2024-03-25	219	38.3562	61.6438	94.0223	NA	0	Moorella	Unclassified	Unclassified	Unclassified	Unclassified	Unclassified	Caudoviricetes	Uroviricota	Heunggongvirae	Duplodnaviria	Group I	PHG	Moorella thermoacetica DSM 103132
MZ955869	Lactococcus phage BIM BV-114	Lactococcus phage BIM BV-114 Ceduovirus Caudoviricetes Uroviricota Heunggongvirae Duplodnaviria Viruses	21499	FALSE	35.904	DNA	2024-03-22	37	45.9459	54.0541	91.9578	NA	0	Lactococcus	Ceduovirus	Ceduovirus	Unclassified	Unclassified	Unclassified	Caudoviricetes	Uroviricota	Heunggongvirae	Duplodnaviria	Group I	PHG	Lactococcus lactis
GU595417	Escherichia phage UAB_Phi78	Escherichia phage UAB_Phi78 Zindervirus UAB78 Zindervirus Molineuxvirinae Autographiviridae Caudoviricetes Uroviricota Heunggongvirae Duplodnaviria Viruses	43984	FALSE	47.449	DNA	2024-03-22	54	100	0	91.3696	NA	0	Escherichia	Zindervirus	Zindervirus	Molineuxvirinae	Autographiviridae	Unclassified	Caudoviricetes	Uroviricota	Heunggongvirae	Duplodnaviria	Group I	PHG	Salmonella enterica subsp. enterica serovar Typhimurium
KY926791	Salmonella phage SE1Kor	Salmonella phage SE1Kor Nonagvirus SE1Kor Nonagvirus Queuovirinae Caudoviricetes Uroviricota Heunggongvirae Duplodnaviria Viruses	60030	FALSE	43.385	DNA	2024-03-22	89	56.1798	43.8202	91.3143	NA	0	Salmonella	Nonagvirus	Nonagvirus	Queuovirinae	Unclassified	Unclassified	Caudoviricetes	Uroviricota	Heunggongvirae	Duplodnaviria	Group I	PHG	Salmonella enterica subsp. enterica serovar Enteritidis
DQ003260	Salmonella phage SE1Spa	Salmonella phage SE1Spa Lederbergvirus SE1Spa Lederbergvirus Caudoviricetes Uroviricota Heunggongvirae Duplodnaviria Viruses	41941	FALSE	46.985	DNA	2024-03-22	64	62.5	37.5	89.3112	NA	0	Salmonella	Lederbergvirus	Lederbergvirus	Unclassified	Unclassified	Unclassified	Caudoviricetes	Uroviricota	Heunggongvirae	Duplodnaviria	Group I	PHG	Unspecified
LC805024	Bacillus phage phiBsKO1-1	Bacillus phage phiBsKO1-1 Okubovirus Spounavirinae Herelleviridae Caudoviricetes Uroviricota Heunggongvirae Duplodnaviria Viruses	142728	FALSE	39.865	DNA	2024-03-21	208	86.5385	13.4615	34.2449	WARNING	3	Bacillus	Okubovirus	Okubovirus	Spounavirinae	Herelleviridae	Unclassified	Caudoviricetes	Uroviricota	Heunggongvirae	Duplodnaviria	Group I	PHG	Unspecified
LC805023	Pseudomonas phage phiPpMK2-1	Pseudomonas phage phiPpMK2-1 Ghunavirus Studiervirinae Autographiviridae Caudoviricetes Uroviricota Heunggongvirae Duplodnaviria Viruses	38794	FALSE	57.414	DNA	2024-03-21	54	98.1481	1.85185	88.8617	NA	0	Pseudomonas	Ghunavirus	Ghunavirus	Studiervirinae	Autographiviridae	Unclassified	Caudoviricetes	Uroviricota	Heunggongvirae	Duplodnaviria	Group I	PHG	Unspecified
LC805022	Lactobacillus phage phiLpTT2	Lactobacillus phage phiLpTT2 Coetzeevirus Caudoviricetes Uroviricota Heunggongvirae Duplodnaviria Viruses	37440	FALSE	45.321	DNA	2024-03-21	73	0	100	83.4215	NA	0	Lactobacillus	Coetzeevirus	Coetzeevirus	Unclassified	Unclassified	Unclassified	Caudoviricetes	Uroviricota	Heunggongvirae	Duplodnaviria	Group I	PHG	Unspecified
OQ992205	Pseudomonas phage vB_PaeP_YL2	Pseudomonas phage vB_PaeP_YL2 Litunavirus Migulavirinae Schitoviridae Caudoviricetes Uroviricota Heunggongvirae Duplodnaviria Viruses	72060	FALSE	54.899	DNA	2024-03-21	92	23.913	76.087	95.0749	NA	0	Pseudomonas	Litunavirus	Litunavirus	Migulavirinae	Schitoviridae	Unclassified	Caudoviricetes	Uroviricota	Heunggongvirae	Duplodnaviria	Group I	PHG	Pseudomonas aeruginosa
OQ992204	Pseudomonas phage vB_PaeP_YL1	Pseudomonas phage vB_PaeP_YL1 Litunavirus Migulavirinae Schitoviridae Caudoviricetes Uroviricota Heunggongvirae Duplodnaviria Viruses	72187	FALSE	54.902	DNA	2024-03-21	94	77.6596	22.3404	94.0723	NA	0	Pseudomonas	Litunavirus	Litunavirus	Migulavirinae	Schitoviridae	Unclassified	Caudoviricetes	Uroviricota	Heunggongvirae	Duplodnaviria	Group I	PHG	Pseudomonas aeruginosa
OP926972	Listeria phage FHC174-PLM34	Listeria phage FHC174-PLM34 Caudoviricetes Uroviricota Heunggongvirae Duplodnaviria Viruses	32895	FALSE	37.009	DNA	2024-03-21	45	8.88889	91.1111	93.2786	NA	0	Listeria	Unclassified	Unclassified	Unclassified	Unclassified	Unclassified	Caudoviricetes	Uroviricota	Heunggongvirae	Duplodnaviria	Group I	PHG	Listeria monocytogenes
OR683408	Pseudomonas phage Ostro	Pseudomonas phage Ostro Caudoviricetes Uroviricota Heunggongvirae Duplodnaviria Viruses	48846	FALSE	62.353	DNA	2024-03-20	68	72.0588	27.9412	90.1793	NA	0	Pseudomonas	Unclassified	Unclassified	Unclassified	Unclassified	Unclassified	Caudoviricetes	Uroviricota	Heunggongvirae	Duplodnaviria	Group I	PHG	Pseudomonas aeruginosa 382
MN923124	Acinetobacter phage LAPP1	Acinetobacter phage LAPP1 Viruses	49692	FALSE	48.996	DNA	2024-03-26	82	60.9756	39.0244	94.1922	NA	0	Acinetobacter	Unclassified	Unclassified	Unclassified	Unclassified	Unclassified	Unclassified	Unclassified	Unclassified	Unclassified	Unclassified	PHG	Acinetobacter pittii
OR356114	Klebsiella phage Kp109	Klebsiella phage Kp109 Webervirus Drexlerviridae Caudoviricetes Uroviricota Heunggongvirae Duplodnaviria Viruses	51630	FALSE	51.639	DNA	2024-03-19	80	72.5	27.5	90.7844	NA	0	Klebsiella	Webervirus	Webervirus	Unclassified	Drexlerviridae	Unclassified	Caudoviricetes	Uroviricota	Heunggongvirae	Duplodnaviria	Group I	PHG	Klebsiella pneumoniae MTCC 109
OR683406	Pseudomonas phage Marin	Pseudomonas phage Marin Caudoviricetes Uroviricota Heunggongvirae Duplodnaviria Viruses	51941	FALSE	59.883	DNA	2024-03-18	82	54.878	45.122	91.7464	NA	3	Pseudomonas	Unclassified	Unclassified	Unclassified	Unclassified	Unclassified	Caudoviricetes	Uroviricota	Heunggongvirae	Duplodnaviria	Group I	PHG	Pseudomonas aeruginosa F002
PP374644	Klebsiella phage vB_KpnD_ghw	Klebsiella phage vB_KpnD_ghw Webervirus Drexlerviridae Caudoviricetes Uroviricota Heunggongvirae Duplodnaviria Viruses	50114	FALSE	50.832	DNA	2024-03-21	78	78.2051	21.7949	89.5319	NA	0	Klebsiella	Webervirus	Webervirus	Unclassified	Drexlerviridae	Unclassified	Caudoviricetes	Uroviricota	Heunggongvirae	Duplodnaviria	Group I	PHG	Klebsiella pneumoniae ATCC 700603
OM293949	Weizmannia phage Youna2	Weizmannia phage Youna2 Caudoviricetes Uroviricota Heunggongvirae Duplodnaviria Viruses	52903	FALSE	42.716	DNA	2024-03-15	63	100	0	89.3257	NA	0	Weizmannia	Unclassified	Unclassified	Unclassified	Unclassified	Unclassified	Caudoviricetes	Uroviricota	Heunggongvirae	Duplodnaviria	Group I	PHG	Weizmannia coagulans KACC 15983
OQ910326	Edwardsiella phage EPP-1	Edwardsiella phage EPP-1 Caudoviricetes Uroviricota Heunggongvirae Duplodnaviria Viruses	38641	FALSE	52.294	DNA	2024-03-14	56	76.7857	23.2143	90.7197	NA	0	Edwardsiella	Unclassified	Unclassified	Unclassified	Unclassified	Unclassified	Caudoviricetes	Uroviricota	Heunggongvirae	Duplodnaviria	Group I	PHG	Edwardsiella piscicida
PP456879	Pseudomonas phage KEN51	Pseudomonas phage KEN51 Phikzvirus Caudoviricetes Uroviricota Heunggongvirae Duplodnaviria Viruses	280173	TRUE	36.858	DNA	2024-03-13	366	16.9399	83.0601	91.9321	NA	7	Pseudomonas	Phikzvirus	Phikzvirus	Unclassified	Unclassified	Unclassified	Caudoviricetes	Uroviricota	Heunggongvirae	Duplodnaviria	Group I	PHG	Unspecified
PP456878	Pseudomonas phage KEN19	Pseudomonas phage KEN19 Phikzvirus Caudoviricetes Uroviricota Heunggongvirae Duplodnaviria Viruses	278921	TRUE	36.929	DNA	2024-03-13	365	16.9863	83.0137	91.7339	NA	7	Pseudomonas	Phikzvirus	Phikzvirus	Unclassified	Unclassified	Unclassified	Caudoviricetes	Uroviricota	Heunggongvirae	Duplodnaviria	Group I	PHG	Unspecified
PP456877	Pseudomonas phage KEN49	Pseudomonas phage KEN49 Phikzvirus Caudoviricetes Uroviricota Heunggongvirae Duplodnaviria Viruses	280231	TRUE	36.839	DNA	2024-03-13	364	17.033	82.967	91.4956	NA	7	Pseudomonas	Phikzvirus	Phikzvirus	Unclassified	Unclassified	Unclassified	Caudoviricetes	Uroviricota	Heunggongvirae	Duplodnaviria	Group I	PHG	Unspecified
PP449093	Escherichia coli phage phiS	Escherichia coli phage phiS Krischvirus Straboviridae Caudoviricetes Uroviricota Heunggongvirae Duplodnaviria Viruses	168209	FALSE	40.284	DNA	2024-03-13	270	81.8519	18.1481	94.0526	NA	0	Escherichia	Krischvirus	Krischvirus	Unclassified	Straboviridae	Unclassified	Caudoviricetes	Uroviricota	Heunggongvirae	Duplodnaviria	Group I	PHG	Escherichia coli
PP391266	Escherichia phage PJNS034	Escherichia phage PJNS034 Caudoviricetes Uroviricota Heunggongvirae Duplodnaviria Viruses	65715	FALSE	45.423	DNA	2024-03-13	93	74.1935	25.8065	91.1086	NA	10	Escherichia	Unclassified	Unclassified	Unclassified	Unclassified	Unclassified	Caudoviricetes	Uroviricota	Heunggongvirae	Duplodnaviria	Group I	PHG	Escherichia coli
PP393683	Microbacterium phage phiMiGM15	Microbacterium phage phiMiGM15 Caudoviricetes Uroviricota Heunggongvirae Duplodnaviria Viruses	48645	FALSE	70.011	DNA	2024-03-13	80	98.75	1.25	89.6927	NA	3	Microbacterium	Unclassified	Unclassified	Unclassified	Unclassified	Unclassified	Caudoviricetes	Uroviricota	Heunggongvirae	Duplodnaviria	Group I	PHG	Microbacterium enclense
OZ018341	Marinitoga phage MPV1	Marinitoga phage MPV1 Caudoviricetes Uroviricota Heunggongvirae Duplodnaviria Viruses	43715	FALSE	29.102	DNA	2024-03-12	58	84.4828	15.5172	91.4583	NA	1	Marinitoga	Unclassified	Unclassified	Unclassified	Unclassified	Unclassified	Caudoviricetes	Uroviricota	Heunggongvirae	Duplodnaviria	Group I	PHG	Unspecified
OR420688	Vibrio phage VRU	Vibrio phage VRU Mohonavirus Caudoviricetes Uroviricota Heunggongvirae Duplodnaviria Viruses	122460	FALSE	37.108	DNA	2024-03-12	219	53.8813	46.1187	87.7536	NA	0	Vibrio	Mohonavirus	Mohonavirus	Unclassified	Unclassified	Unclassified	Caudoviricetes	Uroviricota	Heunggongvirae	Duplodnaviria	Group I	PHG	Vibrio cholerae
OR420686	Shigella phage 1b	Shigella phage 1b Dhillonvirus Caudoviricetes Uroviricota Heunggongvirae Duplodnaviria Viruses	44698	FALSE	54.497	DNA	2024-03-12	62	62.9032	37.0968	92.1853	NA	0	Shigella	Dhillonvirus	Dhillonvirus	Unclassified	Unclassified	Unclassified	Caudoviricetes	Uroviricota	Heunggongvirae	Duplodnaviria	Group I	PHG	Shigella flexneri
PP434423	Escherichia phage 236Ecol005PP	Escherichia phage 236Ecol005PP Tequatrovirus Tevenvirinae Straboviridae Caudoviricetes Uroviricota Heunggongvirae Duplodnaviria Viruses	167705	FALSE	35.518	DNA	2024-03-11	268	15.6716	84.3284	94.6615	NA	10	Escherichia	Tequatrovirus	Tequatrovirus	Tevenvirinae	Straboviridae	Unclassified	Caudoviricetes	Uroviricota	Heunggongvirae	Duplodnaviria	Group I	PHG	Escherichia coli
PP430346	Escherichia phage vB_EcoM-LTH02	Escherichia phage vB_EcoM-LTH02 Felixounavirus Ounavirinae Caudoviricetes Uroviricota Heunggongvirae Duplodnaviria Viruses	87855	FALSE	38.916	DNA	2024-03-11	129	73.6434	26.3566	89.6932	NA	26	Escherichia	Felixounavirus	Felixounavirus	Ounavirinae	Unclassified	Unclassified	Caudoviricetes	Uroviricota	Heunggongvirae	Duplodnaviria	Group I	PHG	Escherichia sp.
PP430345	Escherichia phage vB_EcoM-LTH01	Escherichia phage vB_EcoM-LTH01 Vequintavirinae Caudoviricetes Uroviricota Heunggongvirae Duplodnaviria Viruses	141132	FALSE	41.333	DNA	2024-03-11	253	64.8221	35.1779	89.9626	NA	5	Escherichia	Vequintavirinae	Unclassified	Vequintavirinae	Unclassified	Unclassified	Caudoviricetes	Uroviricota	Heunggongvirae	Duplodnaviria	Group I	PHG	Escherichia sp.
PP328844	Escherichia phage 216Ecol046PP	Escherichia phage 216Ecol046PP Kayfunavirus Studiervirinae Autographiviridae Caudoviricetes Uroviricota Heunggongvirae Duplodnaviria Viruses	41264	FALSE	49.639	DNA	2024-03-11	50	100	0	88.5009	NA	0	Escherichia	Kayfunavirus	Kayfunavirus	Studiervirinae	Autographiviridae	Unclassified	Caudoviricetes	Uroviricota	Heunggongvirae	Duplodnaviria	Group I	PHG	Escherichia coli
PP328843	Escherichia phage 215Ecol030PP	Escherichia phage 215Ecol030PP Tequatrovirus Tevenvirinae Straboviridae Caudoviricetes Uroviricota Heunggongvirae Duplodnaviria Viruses	168660	FALSE	35.382	DNA	2024-03-11	271	15.4982	84.5018	93.979	NA	10	Escherichia	Tequatrovirus	Tequatrovirus	Tevenvirinae	Straboviridae	Unclassified	Caudoviricetes	Uroviricota	Heunggongvirae	Duplodnaviria	Group I	PHG	Escherichia coli
PP437584	Bacillus phage vB_Bsu_hmny2	Bacillus phage vB_Bsu_hmny2 Beecentumtrevirus Picovirinae Salasmaviridae Caudoviricetes Uroviricota Heunggongvirae Duplodnaviria Viruses	18762	FALSE	37.453	DNA	2024-03-11	25	56	44	92.6447	NA	0	Bacillus	Beecentumtrevirus	Beecentumtrevirus	Picovirinae	Salasmaviridae	Unclassified	Caudoviricetes	Uroviricota	Heunggongvirae	Duplodnaviria	Group I	PHG	Bacillus subtilis WB800
PP437583	Bacillus phage vB_Bsu_hmny1	Bacillus phage vB_Bsu_hmny1 Beecentumtrevirus Picovirinae Salasmaviridae Caudoviricetes Uroviricota Heunggongvirae Duplodnaviria Viruses	18740	FALSE	37.46	DNA	2024-03-11	25	56	44	92.7375	NA	0	Bacillus	Beecentumtrevirus	Beecentumtrevirus	Picovirinae	Salasmaviridae	Unclassified	Caudoviricetes	Uroviricota	Heunggongvirae	Duplodnaviria	Group I	PHG	Bacillus subtilis WB800
PP357482	Klebsiella phage 175041	Klebsiella phage 175041 Przondovirus Studiervirinae Autographiviridae Caudoviricetes Uroviricota Heunggongvirae Duplodnaviria Viruses	41589	FALSE	52.689	DNA	2024-03-11	51	100	0	91.9282	NA	0	Klebsiella	Przondovirus	Przondovirus	Studiervirinae	Autographiviridae	Unclassified	Caudoviricetes	Uroviricota	Heunggongvirae	Duplodnaviria	Group I	PHG	Unspecified
PP357481	Klebsiella phage 175040	Klebsiella phage 175040 Przondovirus Studiervirinae Autographiviridae Caudoviricetes Uroviricota Heunggongvirae Duplodnaviria Viruses	41589	FALSE	52.675	DNA	2024-03-11	51	0	100	91.9282	NA	0	Klebsiella	Przondovirus	Przondovirus	Studiervirinae	Autographiviridae	Unclassified	Caudoviricetes	Uroviricota	Heunggongvirae	Duplodnaviria	Group I	PHG	Unspecified
PP357480	Klebsiella phage 175032	Klebsiella phage 175032 Przondovirus Studiervirinae Autographiviridae Caudoviricetes Uroviricota Heunggongvirae Duplodnaviria Viruses	39814	FALSE	53.069	DNA	2024-03-11	45	0	100	90.752	NA	0	Klebsiella	Przondovirus	Przondovirus	Studiervirinae	Autographiviridae	Unclassified	Caudoviricetes	Uroviricota	Heunggongvirae	Duplodnaviria	Group I	PHG	Unspecified
PP357479	Klebsiella phage 175031	Klebsiella phage 175031 Przondovirus Studiervirinae Autographiviridae Caudoviricetes Uroviricota Heunggongvirae Duplodnaviria Viruses	40227	FALSE	53.121	DNA	2024-03-11	49	97.9592	2.04082	88.7613	NA	0	Klebsiella	Przondovirus	Przondovirus	Studiervirinae	Autographiviridae	Unclassified	Caudoviricetes	Uroviricota	Heunggongvirae	Duplodnaviria	Group I	PHG	Unspecified
PP357478	Klebsiella phage 175030	Klebsiella phage 175030 Przondovirus Studiervirinae Autographiviridae Caudoviricetes Uroviricota Heunggongvirae Duplodnaviria Viruses	40229	FALSE	53.161	DNA	2024-03-11	48	0	100	91.8144	NA	0	Klebsiella	Przondovirus	Przondovirus	Studiervirinae	Autographiviridae	Unclassified	Caudoviricetes	Uroviricota	Heunggongvirae	Duplodnaviria	Group I	PHG	Unspecified
PP357477	Klebsiella phage 175029	Klebsiella phage 175029 Przondovirus Studiervirinae Autographiviridae Caudoviricetes Uroviricota Heunggongvirae Duplodnaviria Viruses	40628	FALSE	52.998	DNA	2024-03-11	50	0	100	91.8283	NA	0	Klebsiella	Przondovirus	Przondovirus	Studiervirinae	Autographiviridae	Unclassified	Caudoviricetes	Uroviricota	Heunggongvirae	Duplodnaviria	Group I	PHG	Unspecified
PP357476	Klebsiella phage 175028	Klebsiella phage 175028 Przondovirus Studiervirinae Autographiviridae Caudoviricetes Uroviricota Heunggongvirae Duplodnaviria Viruses	40226	FALSE	53.01	DNA	2024-03-11	47	0	100	87.9506	NA	0	Klebsiella	Przondovirus	Przondovirus	Studiervirinae	Autographiviridae	Unclassified	Caudoviricetes	Uroviricota	Heunggongvirae	Duplodnaviria	Group I	PHG	Unspecified
PP357475	Klebsiella phage 175027	Klebsiella phage 175027 Przondovirus Studiervirinae Autographiviridae Caudoviricetes Uroviricota Heunggongvirae Duplodnaviria Viruses	40569	FALSE	53.087	DNA	2024-03-11	50	0	100	91.6734	NA	0	Klebsiella	Przondovirus	Przondovirus	Studiervirinae	Autographiviridae	Unclassified	Caudoviricetes	Uroviricota	Heunggongvirae	Duplodnaviria	Group I	PHG	Unspecified
PP357474	Klebsiella phage 175026	Klebsiella phage 175026 Przondovirus Studiervirinae Autographiviridae Caudoviricetes Uroviricota Heunggongvirae Duplodnaviria Viruses	40016	FALSE	53.341	DNA	2024-03-11	50	2	98	90.5038	NA	0	Klebsiella	Przondovirus	Przondovirus	Studiervirinae	Autographiviridae	Unclassified	Caudoviricetes	Uroviricota	Heunggongvirae	Duplodnaviria	Group I	PHG	Unspecified
PP357473	Klebsiella phage 175025	Klebsiella phage 175025 Przondovirus Studiervirinae Autographiviridae Caudoviricetes Uroviricota Heunggongvirae Duplodnaviria Viruses	41138	FALSE	52.686	DNA	2024-03-11	52	98.0769	1.92308	92.2213	NA	0	Klebsiella	Przondovirus	Przondovirus	Studiervirinae	Autographiviridae	Unclassified	Caudoviricetes	Uroviricota	Heunggongvirae	Duplodnaviria	Group I	PHG	Unspecified
PP357472	Klebsiella phage 175024	Klebsiella phage 175024 Przondovirus Studiervirinae Autographiviridae Caudoviricetes Uroviricota Heunggongvirae Duplodnaviria Viruses	40895	FALSE	53.095	DNA	2024-03-11	52	0	100	91.8156	NA	0	Klebsiella	Przondovirus	Przondovirus	Studiervirinae	Autographiviridae	Unclassified	Caudoviricetes	Uroviricota	Heunggongvirae	Duplodnaviria	Group I	PHG	Unspecified
PP357471	Klebsiella phage 175022	Klebsiella phage 175022 Przondovirus Studiervirinae Autographiviridae Caudoviricetes Uroviricota Heunggongvirae Duplodnaviria Viruses	40784	FALSE	52.638	DNA	2024-03-11	52	100	0	92.6172	NA	0	Klebsiella	Przondovirus	Przondovirus	Studiervirinae	Autographiviridae	Unclassified	Caudoviricetes	Uroviricota	Heunggongvirae	Duplodnaviria	Group I	PHG	Unspecified
PP357470	Klebsiella phage 175021	Klebsiella phage 175021 Przondovirus Studiervirinae Autographiviridae Caudoviricetes Uroviricota Heunggongvirae Duplodnaviria Viruses	40784	FALSE	52.636	DNA	2024-03-11	52	0	100	92.6172	NA	0	Klebsiella	Przondovirus	Przondovirus	Studiervirinae	Autographiviridae	Unclassified	Caudoviricetes	Uroviricota	Heunggongvirae	Duplodnaviria	Group I	PHG	Unspecified
PP357469	Klebsiella phage 175020	Klebsiella phage 175020 Przondovirus Studiervirinae Autographiviridae Caudoviricetes Uroviricota Heunggongvirae Duplodnaviria Viruses	40604	FALSE	52.918	DNA	2024-03-11	50	2	98	89.2227	NA	0	Klebsiella	Przondovirus	Przondovirus	Studiervirinae	Autographiviridae	Unclassified	Caudoviricetes	Uroviricota	Heunggongvirae	Duplodnaviria	Group I	PHG	Unspecified
PP357468	Klebsiella phage 175019	Klebsiella phage 175019 Przondovirus Studiervirinae Autographiviridae Caudoviricetes Uroviricota Heunggongvirae Duplodnaviria Viruses	40604	FALSE	52.95	DNA	2024-03-11	50	98	2	90.9442	NA	0	Klebsiella	Przondovirus	Przondovirus	Studiervirinae	Autographiviridae	Unclassified	Caudoviricetes	Uroviricota	Heunggongvirae	Duplodnaviria	Group I	PHG	Unspecified
PP357467	Klebsiella phage 175018	Klebsiella phage 175018 Przondovirus Studiervirinae Autographiviridae Caudoviricetes Uroviricota Heunggongvirae Duplodnaviria Viruses	40482	FALSE	53.1	DNA	2024-03-11	50	0	100	91.8705	NA	0	Klebsiella	Przondovirus	Przondovirus	Studiervirinae	Autographiviridae	Unclassified	Caudoviricetes	Uroviricota	Heunggongvirae	Duplodnaviria	Group I	PHG	Unspecified
PP357466	Klebsiella phage 175017	Klebsiella phage 175017 Przondovirus Studiervirinae Autographiviridae Caudoviricetes Uroviricota Heunggongvirae Duplodnaviria Viruses	40569	FALSE	53.077	DNA	2024-03-11	50	100	0	91.6734	NA	0	Klebsiella	Przondovirus	Przondovirus	Studiervirinae	Autographiviridae	Unclassified	Caudoviricetes	Uroviricota	Heunggongvirae	Duplodnaviria	Group I	PHG	Unspecified
PP357465	Klebsiella phage 175016	Klebsiella phage 175016 Przondovirus Studiervirinae Autographiviridae Caudoviricetes Uroviricota Heunggongvirae Duplodnaviria Viruses	40784	FALSE	52.633	DNA	2024-03-11	52	0	100	92.6172	NA	0	Klebsiella	Przondovirus	Przondovirus	Studiervirinae	Autographiviridae	Unclassified	Caudoviricetes	Uroviricota	Heunggongvirae	Duplodnaviria	Group I	PHG	Unspecified
PP357464	Klebsiella phage 175015	Klebsiella phage 175015 Przondovirus Studiervirinae Autographiviridae Caudoviricetes Uroviricota Heunggongvirae Duplodnaviria Viruses	40784	FALSE	52.643	DNA	2024-03-11	52	0	100	92.6172	NA	0	Klebsiella	Przondovirus	Przondovirus	Studiervirinae	Autographiviridae	Unclassified	Caudoviricetes	Uroviricota	Heunggongvirae	Duplodnaviria	Group I	PHG	Unspecified
PP357463	Klebsiella phage 175014	Klebsiella phage 175014 Przondovirus Studiervirinae Autographiviridae Caudoviricetes Uroviricota Heunggongvirae Duplodnaviria Viruses	41589	FALSE	52.687	DNA	2024-03-11	51	0	100	91.9282	NA	0	Klebsiella	Przondovirus	Przondovirus	Studiervirinae	Autographiviridae	Unclassified	Caudoviricetes	Uroviricota	Heunggongvirae	Duplodnaviria	Group I	PHG	Unspecified
PP357462	Klebsiella phage 175013	Klebsiella phage 175013 Przondovirus Studiervirinae Autographiviridae Caudoviricetes Uroviricota Heunggongvirae Duplodnaviria Viruses	41589	FALSE	52.711	DNA	2024-03-11	54	94.4444	5.55556	89.2375	NA	0	Klebsiella	Przondovirus	Przondovirus	Studiervirinae	Autographiviridae	Unclassified	Caudoviricetes	Uroviricota	Heunggongvirae	Duplodnaviria	Group I	PHG	Unspecified
PP357461	Klebsiella phage 175012	Klebsiella phage 175012 Przondovirus Studiervirinae Autographiviridae Caudoviricetes Uroviricota Heunggongvirae Duplodnaviria Viruses	41138	FALSE	52.667	DNA	2024-03-11	51	0	100	92.2869	NA	0	Klebsiella	Przondovirus	Przondovirus	Studiervirinae	Autographiviridae	Unclassified	Caudoviricetes	Uroviricota	Heunggongvirae	Duplodnaviria	Group I	PHG	Unspecified
PP357460	Klebsiella phage 175011	Klebsiella phage 175011 Przondovirus Studiervirinae Autographiviridae Caudoviricetes Uroviricota Heunggongvirae Duplodnaviria Viruses	40229	FALSE	53.186	DNA	2024-03-11	49	2.04082	97.9592	89.2714	NA	0	Klebsiella	Przondovirus	Przondovirus	Studiervirinae	Autographiviridae	Unclassified	Caudoviricetes	Uroviricota	Heunggongvirae	Duplodnaviria	Group I	PHG	Unspecified
PP357459	Klebsiella phage 175009	Klebsiella phage 175009 Przondovirus Studiervirinae Autographiviridae Caudoviricetes Uroviricota Heunggongvirae Duplodnaviria Viruses	40422	FALSE	53.132	DNA	2024-03-11	50	98	2	91.1533	NA	0	Klebsiella	Przondovirus	Przondovirus	Studiervirinae	Autographiviridae	Unclassified	Caudoviricetes	Uroviricota	Heunggongvirae	Duplodnaviria	Group I	PHG	Unspecified
PP357458	Klebsiella phage 175008	Klebsiella phage 175008 Stephanstirmvirinae Caudoviricetes Uroviricota Heunggongvirae Duplodnaviria Viruses	149294	FALSE	39.704	DNA	2024-03-11	275	48.3636	51.6364	90.2843	NA	25	Klebsiella	Stephanstirmvirinae	Unclassified	Stephanstirmvirinae	Unclassified	Unclassified	Caudoviricetes	Uroviricota	Heunggongvirae	Duplodnaviria	Group I	PHG	Unspecified
PP357457	Klebsiella phage 175007	Klebsiella phage 175007 Przondovirus Studiervirinae Autographiviridae Caudoviricetes Uroviricota Heunggongvirae Duplodnaviria Viruses	39191	FALSE	53.262	DNA	2024-03-11	45	2.22222	97.7778	89.6609	NA	0	Klebsiella	Przondovirus	Przondovirus	Studiervirinae	Autographiviridae	Unclassified	Caudoviricetes	Uroviricota	Heunggongvirae	Duplodnaviria	Group I	PHG	Unspecified
PP357456	Klebsiella phage 175006	Klebsiella phage 175006 Przondovirus Studiervirinae Autographiviridae Caudoviricetes Uroviricota Heunggongvirae Duplodnaviria Viruses	40086	FALSE	53.009	DNA	2024-03-11	49	100	0	91.1914	NA	0	Klebsiella	Przondovirus	Przondovirus	Studiervirinae	Autographiviridae	Unclassified	Caudoviricetes	Uroviricota	Heunggongvirae	Duplodnaviria	Group I	PHG	Unspecified
PP357455	Klebsiella phage 175005	Klebsiella phage 175005 Przondovirus Studiervirinae Autographiviridae Caudoviricetes Uroviricota Heunggongvirae Duplodnaviria Viruses	40143	FALSE	53.155	DNA	2024-03-11	45	0	100	91.0844	NA	0	Klebsiella	Przondovirus	Przondovirus	Studiervirinae	Autographiviridae	Unclassified	Caudoviricetes	Uroviricota	Heunggongvirae	Duplodnaviria	Group I	PHG	Unspecified
PP357454	Klebsiella phage 175004	Klebsiella phage 175004 Przondovirus Studiervirinae Autographiviridae Caudoviricetes Uroviricota Heunggongvirae Duplodnaviria Viruses	41623	FALSE	52.699	DNA	2024-03-11	51	0	100	90.3611	NA	0	Klebsiella	Przondovirus	Przondovirus	Studiervirinae	Autographiviridae	Unclassified	Caudoviricetes	Uroviricota	Heunggongvirae	Duplodnaviria	Group I	PHG	Unspecified
PP357453	Klebsiella phage 175003	Klebsiella phage 175003 Przondovirus Studiervirinae Autographiviridae Caudoviricetes Uroviricota Heunggongvirae Duplodnaviria Viruses	39630	FALSE	52.937	DNA	2024-03-11	45	0	100	91.0674	NA	0	Klebsiella	Przondovirus	Przondovirus	Studiervirinae	Autographiviridae	Unclassified	Caudoviricetes	Uroviricota	Heunggongvirae	Duplodnaviria	Group I	PHG	Unspecified
PP357452	Klebsiella phage 175002	Klebsiella phage 175002 Przondovirus Studiervirinae Autographiviridae Caudoviricetes Uroviricota Heunggongvirae Duplodnaviria Viruses	40816	FALSE	53.07	DNA	2024-03-11	52	0	100	92.6328	NA	0	Klebsiella	Przondovirus	Przondovirus	Studiervirinae	Autographiviridae	Unclassified	Caudoviricetes	Uroviricota	Heunggongvirae	Duplodnaviria	Group I	PHG	Unspecified
PP212903	Staphylococcus phage PT94	Staphylococcus phage PT94 Sextaecvirus Caudoviricetes Uroviricota Heunggongvirae Duplodnaviria Viruses	86686	FALSE	31.763	DNA	2024-03-11	116	63.7931	36.2069	87.1248	NA	0	Staphylococcus	Sextaecvirus	Sextaecvirus	Unclassified	Unclassified	Unclassified	Caudoviricetes	Uroviricota	Heunggongvirae	Duplodnaviria	Group I	PHG	Staphylococcus chromogenes
PP212902	Staphylococcus phage PT1-9	Staphylococcus phage PT1-9 Andhravirus Rakietenvirinae Rountreeviridae Caudoviricetes Uroviricota Heunggongvirae Duplodnaviria Viruses	18318	FALSE	34.474	DNA	2024-03-11	23	39.1304	60.8696	91.8113	NA	0	Staphylococcus	Andhravirus	Andhravirus	Rakietenvirinae	Rountreeviridae	Unclassified	Caudoviricetes	Uroviricota	Heunggongvirae	Duplodnaviria	Group I	PHG	Staphylococcus chromogenes
PP212901	Staphylococcus phage PT1-4	Staphylococcus phage PT1-4 Sextaecvirus Caudoviricetes Uroviricota Heunggongvirae Duplodnaviria Viruses	88645	FALSE	31.373	DNA	2024-03-11	126	38.0952	61.9048	88.8319	NA	1	Staphylococcus	Sextaecvirus	Sextaecvirus	Unclassified	Unclassified	Unclassified	Caudoviricetes	Uroviricota	Heunggongvirae	Duplodnaviria	Group I	PHG	Staphylococcus gallinarum
PP212900	Staphylococcus phage PT1-1	Staphylococcus phage PT1-1 Sextaecvirus Caudoviricetes Uroviricota Heunggongvirae Duplodnaviria Viruses	86115	FALSE	31.782	DNA	2024-03-11	115	35.6522	64.3478	86.8629	NA	0	Staphylococcus	Sextaecvirus	Sextaecvirus	Unclassified	Unclassified	Unclassified	Caudoviricetes	Uroviricota	Heunggongvirae	Duplodnaviria	Group I	PHG	Staphylococcus chromogenes
PP395642	Nostoc phage Nsp-JY10	Nostoc phage Nsp-JY10 Caudoviricetes Uroviricota Heunggongvirae Duplodnaviria Viruses	40572	FALSE	59.817	DNA	2024-03-11	58	36.2069	63.7931	95.312	NA	0	Nostoc	Unclassified	Unclassified	Unclassified	Unclassified	Unclassified	Caudoviricetes	Uroviricota	Heunggongvirae	Duplodnaviria	Group I	PHG	Nostoc sp.
[truncated: 28,683 more rows]

## Sheet: HieVi_annotations
Accession	HieVi_Branch	Virus_Description	Virus_Realm	Virus_Kingdom	Virus_Phylum	Virus_Class	Virus_Order	Virus_Family	Virus_Subfamily	Virus_Genus	Virus_Lowest_taxa	Virus_Lowest_taxa_rank	Virus_Morphology	Virus_Molecule_type	Virus_Genome_size	Virus_molGC_(%)	Virus_Number_CDS	Virus_tRNAs	Virus_Negative Strand (%)	Virus_Positive Strand (%)	Host_superkingdom	Host_phylum	Host_class	Host_order	Host_species	Host_Isolation	Host_Enveloppe	Annotation_Excisionase	Annotation_Integrase	Annotation_Jumbophage	Annotation_RNA_Polymerase	Annotation_Sigma factor	Annotation_Lambdoid	vConTACT2_Orders in VC	vConTACT2_Quality	vConTACT2_Topology Confidence Score	vConTACT2_VC Status	vConTACT_VC	vConTACT2_VC_Size	vConTAC2_VC_Subcluster	vConTACT2_VC_Subcluster_Size	vConTACT2_Adj P-value	vConTACT2_Families in VC	vConTCT2_Genera in VC	vConTACT2_Genus Confidence Score
[truncated: 24,362 more rows]

[truncated: 5 more sheets: Straboviridae branch 01, Herelleviridae branch 01, Autographiviridae branches, Berlinvirus & Tetreevirus, Lambdoid branch]
